# Supplementary material for: Myocardial ischemia-reperfusion injury upregulates nucleostemin expression via HIF-1α and c-Jun pathways and alleviates apoptosis by promoting autophagy
Source: Cell Death Discov. 2024 Oct 30;10:461. doi: 10.1038/s41420-024-02221-x (PMC11525682; doi:10.1038/s41420-024-02221-x)
Supplement: Supplementary file 3 — Table S1 [file 41420_2024_2221_MOESM3_ESM.xlsx]

## Sheet: Sheet 1
Table S1: Differential expression profile of rat H9C2 cardiac cells following Hypoxia/reoxygenation (H/R).
Symbol	logFC	logCPM	F	PValue	FDR	logPvalue	logFDR
Card14	0.119702	2.75673	0.355954	0.568177	0.652238	0.245517	0.185594
Prdx2	0.258034	9.05229	0.982558	0.352201	0.446361	0.453209	0.350314
Phtf1	-0.248941	4.68709	3.71285	0.0922402	0.152995	1.03508	0.815322
Kpna1	0.9498	5.98171	32.8011	0.000539762	0.00364414	3.2678	2.43841
Ing2	0.52794	4.20411	13.2006	0.00731501	0.0218314	2.13579	1.66092
Dlg1	-0.571802	7.24734	9.38984	0.0165555	0.0405687	1.78106	1.39181
LOC102549144	1.89108	-0.123116	27.4925	0.000932745	0.00522905	3.03024	2.28158
Cgref1	0.0763659	7.1209	0.15284	0.706612	0.775825	0.150819	0.110236
Bend3	0.9203	3.73976	44.5426	0.000201484	0.00192449	3.69576	2.71568
Use1	1.26123	5.69358	15.3513	0.00494238	0.0164081	2.30606	1.78494
Pigw	-0.892875	3.17639	13.7042	0.00664817	0.0203377	2.1773	1.6917
Midn	-0.0179653	7.98	0.00466706	0.947305	0.961221	0.0235103	0.0171766
Tbp	-0.364291	3.62624	3.05123	0.120965	0.190462	0.91734	0.720193
Ssc4d	0.425407	1.62154	1.79784	0.218827	0.304716	0.659899	0.516105
Cd276	-1.18889	5.94188	54.7632	0.000101239	0.0012707	3.99465	2.89596
Pkm	1.20359	11.999	42.6733	0.000231915	0.00209302	3.63467	2.67923
Wrap73	0.403145	3.51132	2.31333	0.168896	0.248081	0.77238	0.605406
LOC108349244	-0.041815	2.08915	0.021809	0.886455	0.91581	0.0523432	0.0381948
Kif2a	-0.29461	5.11847	4.45522	0.0697605	0.123291	1.15639	0.90907
Ehd2	-0.889882	8.05619	29.0252	0.00078988	0.00466437	3.10244	2.33121
LOC691807	0.832098	6.11475	45.8734	0.000182851	0.00181771	3.7379	2.74048
Exoc6b	-0.286343	5.7126	3.89342	0.0859903	0.145213	1.06555	0.837993
Surf2	0.82863	4.46149	31.8138	0.000594088	0.00387275	3.22615	2.41198
Wdr61	0.0100239	5.19887	0.0025059	0.961371	0.971453	0.0171088	0.0125784
Usp45	-0.535645	3.57659	6.03617	0.0411651	0.0816673	1.38547	1.08795
Mtmr6	-0.352421	5.18728	3.85614	0.0872343	0.146729	1.05931	0.833484
Egln2	0.336697	5.87468	3.04458	0.12131	0.190842	0.916103	0.719325
Zdhhc3	-0.317504	6.55446	7.37665	0.0278088	0.0603172	1.55582	1.21956
Ccdc65	0.328777	2.52192	2.38518	0.163212	0.24133	0.787248	0.617388
Ctnnbip1	0.303976	4.95016	1.39705	0.273027	0.363661	0.563794	0.439303
Mypop	0.259847	3.85029	2.19942	0.17847	0.258835	0.748434	0.586977
Dipk2a	-1.56691	6.7753	43.6293	0.000215677	0.00200399	3.6662	2.69811
Dpysl5	-0.526	3.70656	1.15029	0.316498	0.409911	0.499629	0.387311
Tigd3	2.08413	0.707982	12.1709	0.00896583	0.0254835	2.04741	1.59374
Nabp1	1.57605	3.56836	56.4454	9.14067e-05	0.00118949	4.03902	2.92464
Tdrp	0.457132	4.74127	5.52958	0.048327	0.0924823	1.31581	1.03394
Metrn	1.30633	4.45886	13.8719	0.00644339	0.0198382	2.19089	1.7025
Carmil1	-1.52436	3.77502	60.1679	7.35973e-05	0.00104361	4.13314	2.98146
Chit1	-1.51923	0.234358	13.9271	0.00637767	0.0197273	2.19534	1.70493
Chchd4	1.2019	3.32335	31.4741	0.000614371	0.00397462	3.21157	2.4007
Gpr135	-3.68329	0.571806	63.4212	6.14907e-05	0.000944016	4.21119	3.02502
Brd1	0.448473	5.41149	4.05666	0.0808086	0.138355	1.09254	0.859004
Lmod1	0.0931529	6.48615	0.679396	0.435004	0.528903	0.361507	0.276624
Tbx10	1.30849	1.68818	4.08022	0.0800946	0.137411	1.0964	0.861978
Map3k9	-0.10113	0.903629	0.150544	0.708702	0.777263	0.149536	0.109432
Rcor1	0.0936039	4.70292	0.191126	0.674188	0.747506	0.171219	0.126385
LOC100362895	4.15097	6.39377	17.5871	0.00342039	0.0126167	2.46592	1.89905
Kri1	0.588193	4.61478	14.6659	0.00557545	0.0178609	2.25372	1.7481
Pacc1	0.570965	4.54268	13.3504	0.0071082	0.0213568	2.14824	1.67046
Ap4b1	0.148158	3.80506	0.632791	0.450563	0.544145	0.346245	0.264285
Cdc42ep2	0.477541	5.21128	4.26972	0.0746406	0.130183	1.12702	0.885447
Clock	-0.364559	4.93042	2.40001	0.162071	0.240004	0.790294	0.619782
Spin4	-1.43999	1.1667	21.8653	0.00184552	0.00824069	2.73388	2.08404
Kcne2	1.08591	2.02027	5.86718	0.0433922	0.0850045	1.36259	1.07056
Efcab7	-0.589304	2.61913	5.90151	0.0429275	0.0842821	1.36726	1.07426
Hoxa3	-0.602451	2.27721	8.40297	0.0211509	0.0490076	1.67467	1.30974
Nid2	-0.97255	7.15582	10.9504	0.0115891	0.0306639	1.93595	1.51337
Kif23	-1.48702	5.71539	83.8446	2.33818e-05	0.00052951	4.63112	3.27613
Spag7	0.457266	5.21398	11.233	0.010903	0.0293688	1.96245	1.53211
Bnc2	-0.621739	4.20127	6.9548	0.0313177	0.0661625	1.50421	1.17939
Tmed10	0.424726	7.72415	7.11959	0.029883	0.0638656	1.52458	1.19473
Il22ra1	3.01954	-0.253136	33.366	0.000511495	0.00351458	3.29116	2.45413
Myo1d	-0.586511	7.65407	5.96698	0.0420588	0.0830542	1.37614	1.08064
Nsmf	0.220713	4.53472	1.88665	0.208894	0.29369	0.680075	0.532111
Mrpl36	-0.0887995	3.90916	0.101558	0.758585	0.817638	0.119995	0.0874388
Gpn3	-0.656158	3.64913	18.4008	0.00301712	0.0115181	2.52041	1.93862
Cd22	1.17701	5.3367	16.5904	0.00401233	0.0141928	2.3966	1.84793
LOC120093167	0.236932	4.17619	1.78464	0.220359	0.306421	0.656868	0.513682
Foxn2	-0.311958	5.01601	4.21956	0.076036	0.132019	1.11898	0.879364
Dgat1	-0.355664	5.34977	4.05719	0.0807923	0.138347	1.09263	0.85903
Elf1	-0.23513	4.81902	0.68681	0.432612	0.527048	0.363901	0.27815
Cdkl2	-0.340045	2.43769	2.49972	0.154674	0.231372	0.810583	0.63569
Col4a2	-0.127026	9.84015	0.119153	0.739353	0.8019	0.131148	0.09588
Glcci1	-0.944115	3.11999	24.5403	0.00131377	0.00650298	2.88148	2.18689
Exoc3l4	2.51112	2.39745	70.7056	4.23092e-05	0.000750078	4.37357	3.12489
Rpe	0.262994	5.11216	4.62079	0.0657495	0.117492	1.18211	0.92999
Ptpn1	0.090108	6.52672	0.375001	0.558238	0.643177	0.25318	0.191669
Cnot8	-0.0556504	4.7727	0.156353	0.703449	0.773206	0.152767	0.111705
Prickle2	-1.20541	4.4233	47.3937	0.00016415	0.00168683	3.78476	2.77293
Gstt1	0.590655	2.19031	6.2926	0.0380582	0.0769341	1.41955	1.11388
Glb1l2	-0.314127	5.96237	6.21081	0.0390154	0.0784972	1.40876	1.10515
Tcf12	-0.536045	5.94011	9.3037	0.0169025	0.0411972	1.77205	1.38513
Heph	-0.539461	6.32179	11.2553	0.010851	0.0292684	1.96453	1.5336
Trmt13	0.745969	3.25982	20.9379	0.00209206	0.00897596	2.67943	2.04692
Sec22c	-0.0501642	2.73443	0.0705535	0.797625	0.849525	0.0982012	0.0708238
Ewsr1	-0.168583	8.12639	0.962456	0.356889	0.451076	0.447467	0.345751
Lyrm4	0.843928	4.15639	13.7368	0.00660778	0.0202297	2.17994	1.69401
Acap1	3.21018	2.03045	88.0604	1.96843e-05	0.000482972	4.70588	3.31608
Gli2	-2.44782	3.93425	57.9901	8.34191e-05	0.00111656	4.07873	2.95212
Abhd13	0.271281	4.28786	0.969836	0.355157	0.449266	0.44958	0.347496
Slc36a4	-0.983085	2.99344	4.38651	0.0715184	0.12595	1.14558	0.899801
Srsf1	-0.849424	6.88787	29.6387	0.000740509	0.00447403	3.13047	2.3493
Bcas3	-0.0380064	4.94686	0.0315741	0.86363	0.899225	0.0636725	0.0461315
Zfp397	-0.707091	2.00402	5.12714	0.0551975	0.102415	1.25808	0.989635
Pfkp	1.68586	7.63523	199.544	1.03899e-06	0.000126683	5.98339	3.89728
Hoxd4	-1.15823	0.739394	5.70748	0.0456415	0.0884336	1.34064	1.05338
Dhx37	0.315753	5.97283	3.82684	0.0882285	0.147964	1.05439	0.829844
Alkbh1	0.256862	4.65315	2.95944	0.125845	0.196257	0.900165	0.707176
Smarcb1	0.294173	6.15412	3.79473	0.0893351	0.149359	1.04898	0.82577
Ctso	-0.774116	1.06893	6.36368	0.0372507	0.0756473	1.42887	1.12121
Cep20	0.670671	5.32629	16.8141	0.00386885	0.0138038	2.41242	1.86
Mrps23	0.696863	5.08323	8.60127	0.020108	0.0470933	1.69663	1.32704
LOC102546648	0.032961	2.5531	0.0155215	0.904098	0.929456	0.0437847	0.0317713
Atp5f1c	-0.144376	6.72833	0.463236	0.516395	0.604942	0.287018	0.218287
Kctd20	0.234357	5.217	2.00019	0.197079	0.280178	0.705359	0.552565
Supt16h	-0.653696	6.29025	28.6088	0.000825778	0.00480769	3.08314	2.31806
Aars1	0.877818	9.26602	47.6154	0.000161629	0.00167483	3.79148	2.77603
Arrb2	0.341906	4.02183	3.16133	0.115438	0.183476	0.937651	0.73642
Enc1	-0.234025	6.0438	2.98893	0.124249	0.194326	0.905707	0.711469
Zfp879	-0.241453	0.0526548	0.415725	0.538129	0.62501	0.269114	0.204113
Ptk2	-0.612919	6.67268	24.1801	0.00137288	0.00669578	2.86237	2.1742
Samhd1	-1.26359	3.05156	25.909	0.00111651	0.00589537	2.95214	2.22949
Znhit1	0.921192	6.18301	11.8655	0.00954471	0.0266783	2.02024	1.57384
Afdn	-0.129449	5.50937	0.186263	0.678077	0.750912	0.168721	0.124411
Ate1	-0.710726	6.56146	12.2674	0.00879211	0.0251088	2.05591	1.60017
Snx14	0.0561304	5.1191	0.16958	0.691902	0.763039	0.159956	0.117453
Raf1	-0.403619	7.01853	9.88617	0.014724	0.0368378	1.83197	1.43371
Mfsd14a	-0.148335	4.72613	0.648408	0.445245	0.539139	0.351401	0.268299
Lrguk	-1.52846	-0.291219	14.1716	0.00609687	0.0190412	2.21489	1.72031
Cebpb	0.638395	6.49495	1.78732	0.220047	0.306094	0.657484	0.514145
LOC100910017	1.46761	2.41325	25.1186	0.00122545	0.00622836	2.9117	2.20563
Nkiras2	0.886613	4.6443	32.1982	0.000572149	0.00377713	3.24249	2.42284
Otud7b	0.163143	5.24212	1.34013	0.282242	0.373637	0.549378	0.42755
Khdrbs1	-0.269803	7.06301	3.28027	0.109836	0.175871	0.959255	0.754807
Mphosph10	0.788358	5.88198	29.6415	0.000740296	0.00447403	3.13059	2.3493
Elmod3	-0.203925	4.00264	1.20925	0.305231	0.397877	0.515371	0.400251
Cep162	-0.824061	3.24256	14.9288	0.00532112	0.0172963	2.274	1.76205
Snx6	0.239802	5.6791	3.17354	0.114845	0.182728	0.939886	0.738195
Zfp148	-0.0986624	5.53595	0.417998	0.537048	0.623998	0.269987	0.204817
Traf2	0.60083	5.12781	9.27224	0.0170314	0.0413636	1.76875	1.38338
Pola2	-2.04969	5.37959	91.3405	1.7307e-05	0.000447621	4.76178	3.34909
Fem1a	-0.334764	4.43241	3.62722	0.0954124	0.157231	1.02039	0.803461
Shkbp1	-0.222442	6.08259	1.30725	0.287773	0.37937	0.540949	0.420938
Socs1	0.221306	0.931809	0.236348	0.640621	0.718017	0.193399	0.143865
Vasp	-0.0632902	7.87877	0.252057	0.629909	0.708617	0.200722	0.149588
Slc29a2	0.130821	5.56044	1.32199	0.285273	0.376739	0.544739	0.42396
Uba3	-0.477531	6.31169	12.0543	0.00918141	0.0259297	2.03709	1.5862
Rmdn2	-0.549859	3.12546	10.1213	0.0139465	0.0353214	1.85554	1.45196
Syn1	-0.677148	2.61724	6.52274	0.0355218	0.0729922	1.44951	1.13672
Ubn2	0.26777	4.3325	2.63464	0.145369	0.220294	0.837527	0.656997
Pcdhb5	-3.78368	1.37509	116.626	7.26633e-06	0.000298369	5.13868	3.52525
Brd7	-0.356963	6.63707	3.87399	0.0866357	0.14603	1.0623	0.835557
Zgrf1	-0.71954	2.93563	4.3796	0.0716983	0.126211	1.14449	0.898902
Kpna6	-0.10862	5.37839	0.365606	0.563095	0.647524	0.249418	0.188744
Pigq	-1.58584	5.16025	102.907	1.13508e-05	0.000376751	4.94498	3.42395
Sox13	-1.00075	2.9262	4.86616	0.0603376	0.109787	1.21941	0.959447
Snrpd1	0.34998	6.204	1.84894	0.213033	0.298475	0.671553	0.525092
Kctd7	0.330438	1.44824	1.03729	0.339907	0.433833	0.46864	0.362677
Dhx16	0.420973	4.70678	8.54779	0.0203827	0.0475596	1.69074	1.32276
Gli4	-0.212767	3.68971	1.09765	0.327089	0.421071	0.485334	0.375644
Mfsd5	0.398199	6.78575	7.61004	0.0260825	0.0575018	1.58365	1.24032
Mrpl16	-0.0527852	5.00509	0.100104	0.760255	0.819142	0.119041	0.0866407
Acbd3	-0.110174	5.50838	0.168247	0.693041	0.763943	0.159241	0.116939
Zswim7	-0.612085	1.68371	4.51667	0.0682357	0.121187	1.16599	0.916543
Tgfbr1	-0.440681	3.83651	5.25739	0.0528434	0.0990161	1.27701	1.00429
Zfp707	1.25751	3.51065	41.2668	0.000258728	0.00224512	3.58716	2.64876
Camkk2	-0.959059	4.39183	41.576	0.00025251	0.00221214	3.59772	2.65519
Plekhg2	-0.608393	5.44124	20.5648	0.00220297	0.00927026	2.65699	2.03291
Snupn	-0.0950238	3.89407	0.396484	0.547446	0.633491	0.261659	0.198259
Asb2	-3.07912	0.965669	22.2112	0.00176305	0.00799493	2.75374	2.09719
Tcea1	0.27288	6.12877	2.99688	0.123823	0.193858	0.907198	0.712517
Rcbtb1	-0.501368	4.66715	17.1831	0.00364603	0.0132501	2.43818	1.87778
Unc119	0.260858	6.14057	0.743817	0.414936	0.509479	0.382019	0.292874
Gpatch2	-0.280673	4.30122	2.5944	0.148064	0.223498	0.829552	0.650726
Aplp1	0.434857	6.9735	9.58946	0.0157859	0.0390286	1.80173	1.40862
Add3	-1.39003	3.84774	28.7158	0.000816363	0.00477003	3.08812	2.32148
Zfp764	-0.0320408	1.04918	0.0104617	0.921191	0.941916	0.0356505	0.0259878
Angpt1	-4.24758	4.25472	26.7138	0.0010179	0.00555634	2.9923	2.25521
Vamp1	-1.4391	1.44494	11.8077	0.00965943	0.0269046	2.01505	1.57017
Psmc5	-0.232077	6.58674	1.09065	0.328538	0.422664	0.483415	0.374005
Rexo4	-0.153186	5.33372	1.5901	0.244799	0.332862	0.611191	0.477736
Dnm2	-0.11014	6.72088	0.464734	0.515737	0.604344	0.287572	0.218716
Gatm	-1.93089	3.86725	152.942	2.73741e-06	0.000183503	5.56266	3.73636
Rnf7	0.848813	5.0899	8.10537	0.0228493	0.0519754	1.64113	1.2842
Timm8b	0.12102	4.52488	0.398357	0.546525	0.632637	0.26239	0.198845
Rpl15	1.16429	10.5198	19.2523	0.00265748	0.0105181	2.57553	1.97806
Insl3	-1.66033	-0.365684	7.67273	0.0256423	0.0567617	1.59104	1.24594
Kcnn3	1.15727	0.653773	12.8575	0.00781854	0.0229373	2.10687	1.63946
Zfp637	-0.151365	4.70157	0.386102	0.552609	0.637921	0.257582	0.195233
Gemin6	0.0559257	4.87324	0.0962541	0.764744	0.822783	0.116484	0.0847149
Fbxl3	0.157304	4.96818	0.876407	0.378097	0.4723	0.422397	0.325782
Prmt5	-0.152303	6.50328	0.54115	0.484131	0.575667	0.315037	0.239829
Mat2a	-0.88892	5.12522	6.8564	0.0322166	0.0675954	1.49192	1.17008
Amh	1.67195	1.66976	25.5081	0.00117016	0.00609108	2.93175	2.21531
LOC102547413	-0.425068	0.664801	1.74473	0.225085	0.31165	0.647653	0.506333
Fam107b	-0.582509	4.58423	11.5123	0.0102748	0.0281333	1.98823	1.55078
LOC103690031	-0.498741	5.09955	11.3103	0.0107242	0.0289853	1.96963	1.53782
H3f3b	-0.719961	8.93886	3.92404	0.0849859	0.144001	1.07065	0.841634
Per3	0.0298696	3.36308	0.0091246	0.926381	0.945369	0.0332106	0.0243988
Ppp1r37	0.149673	5.54933	1.36518	0.278132	0.36908	0.555749	0.432879
RGD1559896	-1.13655	8.80937	30.4063	0.000684108	0.00425198	3.16488	2.37141
Cdc6	-2.02122	4.16602	209.259	8.7297e-07	0.000123527	6.059	3.90824
Tpx2	-2.03489	6.34527	204.863	9.43579e-07	0.000123527	6.02522	3.90824
Il34	-0.663104	2.05903	6.77193	0.0330147	0.0689035	1.48129	1.16176
Rps15a	1.42436	10.0923	24.8299	0.00126857	0.00636097	2.89668	2.19648
LOC679565	-0.394586	0.0664251	0.77437	0.405947	0.500692	0.391531	0.300429
Jpt1	0.31637	6.74199	1.43309	0.267415	0.357515	0.572815	0.446706
Wdr92	-0.595503	2.99714	5.6001	0.0472386	0.0908213	1.3257	1.04181
Psma4	-0.0710983	7.09933	0.115865	0.742819	0.804575	0.129117	0.0944337
Tp53	0.433235	7.1835	8.9186	0.0185717	0.0442173	1.73115	1.35441
Txnl4a	0.67501	4.43515	3.85902	0.0871374	0.146649	1.0598	0.833722
Ino80e	0.634395	6.65818	12.9364	0.00769905	0.0226675	2.11356	1.6446
Hexd	0.586387	3.92129	10.1267	0.0139291	0.0352849	1.85608	1.45241
Gchfr	0.0306176	1.1538	0.00394742	0.951531	0.964283	0.0215772	0.0157955
Aqr	-0.779454	5.81815	15.3284	0.00496197	0.0164468	2.30435	1.78392
Ube2f	0.523862	5.71678	5.17873	0.0542493	0.100967	1.26561	0.995822
Sgta	0.299769	7.46498	3.79642	0.0892763	0.149319	1.04926	0.825885
Sema4c	-0.0601653	3.58384	0.0936084	0.767886	0.825105	0.114703	0.0834905
Tkfc	-0.972288	4.52474	42.3587	0.000237594	0.0021282	3.62416	2.67199
Chordc1	1.11761	5.83905	41.6761	0.000250538	0.00220795	3.60113	2.65601
Nup153	-0.85441	6.12791	10.6525	0.0123732	0.0321897	1.90752	1.49228
RGD1559574	1.02976	5.10337	31.3981	0.000619032	0.00399396	3.20829	2.3986
Paip1	0.171662	6.77069	1.14403	0.31773	0.411105	0.497941	0.386047
Itga10	-1.62	2.19886	9.62052	0.0156702	0.0387828	1.80492	1.41136
LOC120093136	-0.559552	0.340328	2.15872	0.182071	0.262844	0.73976	0.580301
RGD1308117	-0.295921	2.11377	1.26722	0.294722	0.38661	0.530588	0.412727
Dbi	-0.710945	6.98127	13.687	0.0066697	0.0203827	2.17589	1.69074
Mtmr14	1.59386	5.22372	67.1122	5.06441e-05	0.000831244	4.29547	3.08027
Serpinb6a	0.946776	6.79927	42.2484	0.000239628	0.00213839	3.62046	2.66991
Etnk1	-0.148364	4.90664	1.02162	0.343359	0.437305	0.464252	0.359215
St8sia5	1.14489	-0.224896	7.98798	0.0235671	0.0531929	1.62769	1.27415
Retreg1	-0.543014	6.3206	16.2184	0.00426632	0.0147887	2.36995	1.83007
LOC102549694	-1.86117	3.66169	119.952	6.57052e-06	0.000277665	5.1824	3.55648
Nuak2	0.221899	5.66336	1.58055	0.246095	0.33419	0.608897	0.476007
Hnrnpul1	-0.773052	7.5356	17.7781	0.00331984	0.012381	2.47888	1.90724
Mki67	-1.70419	8.62119	106.059	1.01968e-05	0.000355225	4.99153	3.4495
Fgf7	-0.913507	5.58176	26.714	0.00101788	0.00555634	2.99231	2.25521
Vac14	0.272166	6.87006	3.50389	0.100237	0.163446	0.998972	0.786626
Tmem51	0.911982	4.62892	31.1478	0.000634683	0.00405604	3.19744	2.3919
Cnot9	-0.170315	5.85527	1.81744	0.21658	0.302503	0.664382	0.519271
Slc30a9	0.171934	5.15526	1.5822	0.24587	0.334042	0.609295	0.476199
Abcf3	0.890049	5.98547	42.4705	0.000235557	0.00211476	3.6279	2.67474
Klhl3	-1.33526	2.16426	25.1633	0.00121894	0.00621112	2.91402	2.20683
Slc28a2	-1.26012	-0.190945	6.56265	0.0351043	0.0723333	1.45464	1.14066
Neurl1b	-2.7398	1.0734	22.3547	0.0017302	0.00788518	2.7619	2.10319
Mrto4	0.683845	5.99035	8.81597	0.0190516	0.0451255	1.72007	1.34558
Il17rc	-0.919102	5.23372	10.1188	0.0139544	0.035334	1.85529	1.45181
Chmp1a	0.191067	6.45837	2.18562	0.17968	0.260242	0.745501	0.584623
Phf1	-1.02078	1.6783	11.3219	0.0106978	0.0289465	1.97071	1.5384
Cdca2	-2.00975	4.77258	108.775	9.31875e-06	0.000338449	5.03064	3.47051
Rft1	-0.594103	3.66317	16.8896	0.00382185	0.0136851	2.41773	1.86375
Qpctl	0.246484	4.77198	3.2992	0.108978	0.174765	0.962663	0.757546
P2rx6	-1.9598	-0.00644583	14.6447	0.00559657	0.0179014	2.25208	1.74711
Mif	2.24949	9.69184	167.451	1.96994e-06	0.000166397	5.70555	3.77885
Nploc4	-0.102965	5.95457	0.444265	0.524867	0.612958	0.279951	0.212569
Trmt61a	0.844491	4.90226	16.8392	0.00385311	0.0137667	2.41419	1.86117
Rab5b	-0.291402	6.97879	4.39615	0.0712683	0.125565	1.1471	0.90113
Parp1	-0.825288	6.67875	44.1118	0.000208026	0.00195976	3.68188	2.7078
Creld1	1.5294	2.31873	31.2741	0.000626721	0.00401938	3.20293	2.39584
Scyl2	-0.189451	5.49954	1.41361	0.270428	0.360721	0.567949	0.442829
Prdm11	0.284034	1.81352	0.275728	0.614547	0.694723	0.211445	0.158189
Zswim9	-0.116988	2.15533	0.240852	0.637504	0.715396	0.195517	0.145453
Sumf1	-0.774676	5.57997	26.1829	0.00108165	0.00577507	2.96591	2.23844
Utp18	0.3377	4.60501	5.13313	0.0550863	0.102225	1.25896	0.990443
Pelo	1.10222	6.88931	48.0804	0.000156498	0.00164128	3.80549	2.78482
Pmf1	-0.0474008	5.93241	0.0202978	0.890429	0.918564	0.0504009	0.0368904
Uba52	1.26955	9.6242	16.4601	0.00409909	0.0143847	2.38731	1.8421
Ackr3	-1.99428	6.61991	106.461	1.00605e-05	0.000351499	4.99738	3.45408
Gal3st1	1.75017	-0.121527	16.9278	0.00379837	0.0136214	2.4204	1.86578
Ccdc27	-0.11612	1.64783	0.15258	0.706848	0.775893	0.150674	0.110198
Gria3	-0.0929358	2.9995	0.26616	0.62065	0.700561	0.207153	0.154554
Ticam1	1.21868	5.27134	77.2895	3.10692e-05	0.000620812	4.50767	3.20704
LOC103693045	1.68098	2.84022	21.4962	0.00193897	0.00853361	2.71243	2.06887
Alg12	1.00592	4.6116	67.5557	4.95093e-05	0.000822489	4.30531	3.08487
Tor1aip2	0.640774	6.65896	7.87298	0.0242983	0.0544525	1.61442	1.26398
Zfp287	-0.661889	2.26983	6.51936	0.0355574	0.0730529	1.44907	1.13636
Tfpi	-0.0379086	6.58667	0.0341462	0.858252	0.895221	0.0663851	0.0480698
Ptpra	-0.371739	5.70327	6.63023	0.0344114	0.071225	1.4633	1.14737
Pmpca	-0.382744	6.27586	10.9068	0.0116999	0.0308409	1.93182	1.51087
Ywhah	-0.981446	8.18806	26.8192	0.00100581	0.00550798	2.99748	2.25901
Atg9a	-0.113002	6.0858	0.744273	0.414799	0.50945	0.382162	0.292899
Dnaaf2	2.09589	4.64027	226.913	6.48507e-07	0.000108836	6.18809	3.96323
Tor2a	-0.172522	5.03433	0.71606	0.42339	0.518279	0.37326	0.285437
Armcx1	0.248501	4.42562	1.89836	0.20763	0.292395	0.682709	0.53403
Prpf40a	-0.327384	6.47512	4.62068	0.065752	0.117492	1.18209	0.92999
Cyren	-0.484397	3.64047	9.42479	0.0164174	0.0402542	1.7847	1.39519
Osr1	-0.702602	7.64657	17.7894	0.00331406	0.0123672	2.47964	1.90773
Atf7ip	-1.21315	5.64975	60.6655	7.15617e-05	0.00102717	4.14532	2.98836
Mau2	0.127191	5.5428	0.987492	0.351065	0.445363	0.454613	0.351286
Cdkn2aip	0.295637	4.00753	1.16273	0.31407	0.407591	0.502974	0.389775
Tmem67	-0.562381	1.94873	5.52588	0.048385	0.0925391	1.31529	1.03367
Ap5z1	0.664833	5.54856	26.8757	0.000999408	0.00549812	3.00026	2.25979
Rtn4ip1	-0.861577	3.03929	10.433	0.0129942	0.0334197	1.88625	1.476
LOC102555377	-0.15666	2.29956	0.474305	0.511571	0.600546	0.291094	0.221454
Cth	0.90675	6.82102	25.8566	0.00112335	0.0059106	2.94948	2.22837
Htatsf1	-0.06441	5.57445	0.090128	0.772096	0.828389	0.112329	0.0817655
Lima1	-0.463393	8.076	10.6108	0.0124883	0.0323905	1.9035	1.48958
Dbndd2	0.556864	6.03149	4.3029	0.0737359	0.129189	1.13232	0.888774
Dyrk1a	0.0750444	6.28028	0.3667	0.562525	0.646931	0.249858	0.189142
Gdf11	-1.63177	5.11354	71.0876	4.15288e-05	0.00074733	4.38165	3.12649
Rock2	-0.571968	7.59417	7.65169	0.0257889	0.0570124	1.58857	1.24403
Ptpmt1	0.688123	4.82563	8.7966	0.019144	0.0452793	1.71797	1.3441
Gata6	-0.869034	3.68121	22.0652	0.00179727	0.00808874	2.74539	2.09212
Pik3r1	-0.224039	4.65452	0.854942	0.383697	0.477983	0.416012	0.320588
Cdc42ep5	0.711718	4.37927	7.55436	0.0264816	0.0581349	1.57706	1.23556
Slc2a5	0.40407	3.47381	1.74678	0.224839	0.311382	0.648128	0.506706
Exoc3l2	-0.0371264	3.90947	0.0433879	0.840493	0.881821	0.0754658	0.0546198
Steap2	-1.67466	5.23633	75.7683	3.32932e-05	0.000653236	4.47764	3.18493
Csnk1e	-0.226766	6.34851	3.77537	0.090011	0.150248	1.0457	0.823191
Clcn7	0.385166	6.27287	4.14066	0.0783003	0.13497	1.10624	0.869764
Pop5	0.42218	3.98826	5.485	0.0490317	0.0933971	1.30952	1.02967
Dmxl2	-1.57165	3.90181	35.563	0.000417852	0.00307445	3.37898	2.51223
Ptbp2	0.356101	4.03661	3.95679	0.0839285	0.142513	1.07609	0.846146
Rpp30	-0.0918769	5.02843	0.127341	0.730951	0.795155	0.136112	0.0995484
Apeh	-0.358431	5.76161	7.34961	0.0280181	0.0606391	1.55256	1.21725
Rnf139	-0.216166	4.23865	2.42119	0.160461	0.23815	0.794631	0.62315
Med29	0.285978	4.18987	0.612738	0.457553	0.551077	0.339558	0.258788
Cdc20	-2.15851	4.81548	239.958	5.28019e-07	0.000108836	6.27735	3.96323
Ubl7	0.419738	6.37935	8.49061	0.0206817	0.0480963	1.68441	1.31789
RGD1304694	-0.0630372	6.70092	0.145742	0.713134	0.781207	0.146829	0.107234
Tmx1	0.202671	7.05149	2.50766	0.154104	0.230954	0.812185	0.636475
Ranbp3l	0.520554	-0.266896	2.07622	0.189678	0.271661	0.721983	0.565973
Fbln1	-3.42781	2.02407	7.69029	0.0255207	0.0565659	1.59311	1.24745
Ndufa8	0.195668	6.14812	0.696665	0.429468	0.524018	0.36707	0.280654
Tmed8	-0.353965	2.75575	1.92138	0.205178	0.289522	0.687869	0.538318
Hltf	-1.04324	4.04491	42.7554	0.000230461	0.00208462	3.6374	2.68097
Cdc14a	-0.95136	4.25576	10.2815	0.0134466	0.0343099	1.87139	1.46458
Rhoa	0.350383	9.06339	7.13041	0.0297918	0.0636821	1.5259	1.19598
Nup155	-1.05421	4.39893	55.6537	9.58759e-05	0.00122657	4.01829	2.91131
Arl1	0.246987	5.39228	3.7218	0.0919168	0.152542	1.0366	0.816611
Smim29	1.43652	3.89893	19.2377	0.00266319	0.0105338	2.5746	1.97742
Col1a2	-1.37317	12.692	18.7838	0.00284819	0.0110604	2.54543	1.95623
Mxd1	1.32572	4.95751	43.7323	0.000214014	0.00199318	3.66956	2.70045
Septin8	-0.75958	6.70189	23.4343	0.00150639	0.00712738	2.82206	2.14707
Sbf1	-0.553945	6.9091	6.17837	0.0394036	0.0789856	1.40446	1.10245
Ets1	-0.22074	5.97073	1.59174	0.244577	0.332626	0.611584	0.478044
Gpatch3	0.0755024	2.17881	0.113756	0.745072	0.806213	0.127802	0.0935503
Gtf2e1	-0.263124	5.28667	3.76222	0.0904741	0.150799	1.04348	0.821603
Kxd1	0.760624	5.3352	31.3335	0.000623023	0.00400458	3.2055	2.39744
Cdc42bpb	0.251325	6.60603	2.25504	0.173706	0.253318	0.760186	0.596334
Ablim2	0.324757	2.42079	0.68333	0.433732	0.52782	0.362779	0.277514
Pih1d1	0.0573988	4.59288	0.0709731	0.79704	0.849053	0.0985199	0.071065
Cdhr5	-0.605532	1.68197	5.60784	0.0471213	0.0906443	1.32678	1.04266
Pik3r2	-0.772512	6.5487	34.1306	0.000476149	0.00335794	3.32226	2.47393
Uchl3	0.539323	5.65358	5.95586	0.0422047	0.0832873	1.37464	1.07942
Tmem252	-2.48852	0.553125	54.0557	0.000105772	0.00130273	3.97563	2.88515
Msh5	0.415136	1.06957	1.24088	0.299429	0.391367	0.523706	0.407416
Lsm1	0.87749	4.9644	6.73047	0.0334157	0.0695738	1.47605	1.15755
Scarb1	-1.23105	5.89891	66.3499	5.26727e-05	0.000851672	4.27841	3.06973
LOC100174910	-0.905573	2.29693	14.3115	0.00594325	0.0186933	2.22598	1.72831
Cfap94	1.1789	1.67195	21.181	0.00202358	0.00877033	2.69388	2.05698
Ammecr1l	0.339216	4.7724	4.24402	0.0753512	0.131154	1.12291	0.882219
Mib1	-0.590345	3.00868	6.27517	0.0382596	0.077289	1.41726	1.11188
Arl13b	-0.993831	2.19848	3.2857	0.109589	0.175568	0.960235	0.755554
Lmna	0.416738	9.67831	6.81835	0.0325729	0.0681994	1.48714	1.16622
Nudt1	-0.340041	1.98639	0.689808	0.431652	0.526199	0.364867	0.27885
Plaa	-0.0131938	6.02103	0.0104424	0.921263	0.941916	0.0356163	0.0259878
Pprc1	0.293552	6.60251	5.35122	0.0512273	0.0965481	1.2905	1.01526
Ifih1	-1.98439	1.22108	13.1924	0.00732657	0.0218535	2.1351	1.66048
Ak6	0.470808	4.94476	6.42954	0.036522	0.0746112	1.43745	1.1272
Map3k10	0.276328	4.43836	2.87545	0.130541	0.201868	0.884254	0.694933
Rcn2	-0.762611	5.77348	40.8375	0.000267684	0.00229233	3.57238	2.63972
Gga3	0.914172	4.5085	41.0783	0.000262613	0.00226241	3.58068	2.64543
Spsb3	0.139817	5.26843	0.770108	0.407182	0.501831	0.390212	0.299443
Ccdc47	0.749303	6.45248	17.7502	0.0033343	0.0124131	2.47699	1.90612
Wdr53	0.797789	3.75797	13.0977	0.00746161	0.0221808	2.12717	1.65402
RGD1308750	-0.2568	4.62334	1.20919	0.305242	0.397877	0.515355	0.400251
Natd1	0.236796	5.89058	2.2774	0.171839	0.251138	0.764878	0.600087
Rps27a	1.13669	10.1488	13.6125	0.00676367	0.0205961	2.16982	1.68621
Rasgrp2	-1.32379	1.78302	8.73769	0.0194284	0.045816	1.71156	1.33898
Cfap53	-0.0628672	0.334533	0.0376801	0.851196	0.88994	0.0699704	0.0506393
Zfp866	-0.289961	-0.274045	0.478337	0.509835	0.59948	0.292571	0.222225
Ube2l6	-0.39385	3.98259	2.93301	0.127298	0.198032	0.895179	0.703265
Gtf2f2	0.418734	4.02071	5.09011	0.0558914	0.103398	1.25265	0.985488
Pold2	-0.581837	7.07108	8.74941	0.0193714	0.0457177	1.71284	1.33992
Pan3	0.0851957	5.2676	0.429435	0.531678	0.618891	0.274351	0.208386
Ttc14	-0.350078	5.03971	4.73985	0.0630484	0.113647	1.20033	0.944443
Npm1	0.713284	9.88437	7.29337	0.02846	0.0614507	1.54577	1.21147
Suz12	-0.78835	5.27154	26.6699	0.00102298	0.00557169	2.99013	2.25401
Vav2	-0.985126	4.35922	15.739	0.00462444	0.0156315	2.33494	1.806
Sh2b3	0.493652	5.8899	10.1691	0.0137947	0.035041	1.86029	1.45542
Slc35f5	0.160123	5.43479	0.931664	0.36426	0.458597	0.438589	0.338569
Pam16	1.65897	4.50613	18.7121	0.00287887	0.0111478	2.54078	1.95281
Siah1	-0.414713	4.40235	9.02835	0.0180753	0.0433083	1.74291	1.36343
Taf6	-0.616681	5.19627	23.1549	0.00156061	0.00733007	2.80671	2.13489
Rngtt	-0.183046	3.96417	1.92181	0.205132	0.289497	0.687966	0.538356
Trpm7	-0.777243	5.76502	10.4643	0.0129033	0.0332204	1.8893	1.4786
Numb	0.310202	5.39167	3.60015	0.0964449	0.158539	1.01572	0.799864
Cgn	-1.22018	2.78714	12.7672	0.0079583	0.0232305	2.09918	1.63394
Trim28	-0.0441128	8.36149	0.0517863	0.826011	0.870524	0.0830141	0.060219
Zcwpw2	0.684689	0.184863	4.38993	0.0714296	0.125829	1.14612	0.900218
Zfp691	0.398026	1.76227	1.70459	0.229982	0.316778	0.638307	0.499245
Adcy3	0.792214	4.21457	13.3556	0.00710113	0.0213568	2.14867	1.67046
Plcd1	0.61034	5.41535	24.81	0.00127161	0.00636484	2.89565	2.19621
Dnal1	-0.159168	3.56463	0.713799	0.424091	0.518941	0.372541	0.284882
Drg1	0.475556	5.659	6.03464	0.0411846	0.0816924	1.38526	1.08782
Rpl13a	1.44363	10.8121	22.0652	0.00179727	0.00808874	2.74539	2.09212
Trim55	-1.38663	7.03074	140.828	3.68958e-06	0.000215201	5.43302	3.66716
RGD1560455	-0.989115	3.1061	17.0353	0.00373324	0.013485	2.42791	1.87015
Ubr1	-2.40013	3.16274	20.9493	0.00208878	0.00896656	2.68011	2.04737
Armcx3	0.396998	6.32556	12.0012	0.00928181	0.0261268	2.03237	1.58291
Txnl4b	1.11883	4.32622	31.2997	0.000625124	0.0040116	3.20403	2.39668
Inafm2	-0.152307	4.97583	1.22915	0.301562	0.393681	0.520623	0.404855
Rassf1	0.351839	4.74639	3.17737	0.114661	0.182507	0.940585	0.73872
Lrr1	-1.90112	-0.209808	11.6437	0.0099951	0.0275955	2.00021	1.55916
Gpm6b	0.130176	6.14097	0.272911	0.616329	0.696474	0.210187	0.157095
Hmox1	4.56697	11.3744	128.175	5.17935e-06	0.000254683	5.28572	3.594
LOC102551184	0.193523	0.35287	0.0806178	0.784075	0.838757	0.105642	0.0763639
Neb	-3.23074	1.06998	15.6449	0.00469916	0.0158124	2.32798	1.801
Gramd1a	0.654854	5.43984	25.6659	0.00114867	0.00600875	2.93981	2.22122
Fbxl8	0.773402	3.19684	19.9878	0.00238957	0.00980865	2.62168	2.00839
LOC100912402	0.9996	7.73736	40.8951	0.000266461	0.00228896	3.57437	2.64036
Srsf5	0.177911	7.29842	2.07053	0.190218	0.272206	0.720747	0.565102
Zfp11	-3.95373	0.639117	11.8035	0.00966783	0.0269154	2.01467	1.57
Rabgap1l	-0.942283	4.1099	10.8718	0.0117898	0.0310094	1.9285	1.50851
Fgf13	-0.441774	4.12065	4.77451	0.0622891	0.112431	1.20559	0.949114
Kif11	-2.43894	5.36481	118.819	6.7977e-06	0.000283016	5.16764	3.54819
Bnip3l	0.812768	6.51969	27.9939	0.000882648	0.00503449	3.05421	2.29804
Shc3	0.0829306	0.0378221	0.0272597	0.873186	0.906412	0.0588931	0.0426746
Il4r	0.740407	5.11606	23.0472	0.00158217	0.00739755	2.80075	2.13091
Nudt6	-0.515753	1.51096	2.96327	0.125636	0.196033	0.900887	0.707671
Cacybp	0.125175	7.82909	1.14009	0.318509	0.411934	0.496878	0.385172
Slc2a3	1.94122	7.72296	142.955	3.49515e-06	0.000207562	5.45653	3.68285
Ndufb6	-0.0399132	5.628	0.0543957	0.821768	0.867737	0.0852506	0.061612
Mpdu1	0.0920035	5.3975	0.273921	0.615689	0.695816	0.210639	0.157506
Ezr	0.59611	7.3382	8.37952	0.0212788	0.0492176	1.67205	1.30788
Cryz	-0.167797	3.91601	0.811751	0.395373	0.490124	0.402993	0.309694
Daam2	-0.781992	5.22048	25.0369	0.00123746	0.00626545	2.90747	2.20305
Pias4	1.03384	5.63744	37.2181	0.000361278	0.00276371	3.44216	2.55851
Cemip	-0.709035	-0.178397	4.02154	0.0818883	0.139843	1.08678	0.854358
Lyplal1	0.194038	3.67775	1.42914	0.268021	0.358231	0.571831	0.445837
Klhl35	1.48053	0.267157	4.41968	0.0706628	0.124664	1.15081	0.904258
Mblac1	-0.206961	-0.13626	0.401966	0.544759	0.631054	0.263796	0.199933
Lrwd1	-0.746167	5.36063	21.4701	0.00194581	0.00855427	2.7109	2.06782
Hscb	0.233002	4.51626	1.83447	0.214653	0.300267	0.668264	0.522492
Prrx2	0.246819	0.972629	0.325838	0.584668	0.666812	0.233091	0.175996
LOC108348201	-1.33395	3.30982	47.4821	0.000163139	0.00167902	3.78744	2.77494
Gna11	-0.510544	3.95211	10.3558	0.0132224	0.0338602	1.87869	1.47031
Cep78	-1.65434	3.97241	58.9286	7.89949e-05	0.00108745	4.1024	2.96359
Luc7l2	-0.459178	6.33938	9.80085	0.0150198	0.0374161	1.82334	1.42694
Ca6	1.40988	1.76673	14.5396	0.00570308	0.018124	2.24389	1.74175
Brix1	0.611882	5.77586	13.2117	0.0072995	0.0218109	2.13671	1.66133
Dock5	0.443201	5.73807	2.34637	0.16625	0.244886	0.779239	0.611035
Dhdds	0.812232	4.66969	30.568	0.000672921	0.00421422	3.17204	2.37528
Nog	-1.10019	0.593588	2.30591	0.169498	0.248782	0.770835	0.604181
Aprt	0.41683	6.30205	7.92757	0.0239476	0.0538889	1.62074	1.2685
Ankrd27	0.175588	5.00155	1.20686	0.305676	0.398312	0.514739	0.399777
Gtf2a1	-0.0913918	4.8448	0.427879	0.532402	0.619382	0.27376	0.208041
Lats1	-0.534122	5.05083	3.17873	0.114595	0.182451	0.940834	0.738853
Tsc22d4	0.293606	6.577	3.01329	0.122951	0.192962	0.910268	0.714529
Efna1	1.83679	4.86014	39.9897	0.000286556	0.00237886	3.54279	2.62363
Bcdin3d	-0.392678	0.121377	1.04225	0.338824	0.432857	0.470026	0.363655
Slc25a33	1.55791	4.94165	26.0066	0.00110393	0.00586224	2.95706	2.23194
Stau2	-0.37901	4.01978	5.70066	0.0457408	0.0885974	1.3397	1.05258
Aifm2	-0.161965	5.35505	1.80853	0.217597	0.303498	0.662347	0.517844
Mrpl13	0.46866	5.50887	8.02896	0.0233132	0.0527595	1.6324	1.2777
Iffo2	0.59765	2.59012	7.00746	0.0308499	0.0654403	1.51075	1.18415
Mpst	0.39476	4.79355	3.9209	0.0850884	0.144114	1.07013	0.841295
Robo1	-0.327514	2.72868	0.638168	0.448719	0.542413	0.348025	0.26567
Nrbf2	-0.738423	4.35152	11.1976	0.0109861	0.0295339	1.95916	1.52968
Utp23	1.02778	3.63895	39.286	0.000303516	0.00246046	3.51782	2.60898
Cdk2ap2	2.6871	8.11419	96.9126	1.40416e-05	0.000412987	4.85258	3.38406
Foxj3	0.286458	5.44084	2.26675	0.172725	0.252247	0.762646	0.598173
Insyn1	-0.612689	2.58952	0.836725	0.388553	0.482773	0.410549	0.316257
Prpf3	0.996688	5.79935	30.3614	0.000687251	0.00425932	3.16288	2.37066
Igsf9	0.3985	1.33334	2.30598	0.169492	0.248782	0.770851	0.604181
Ccdc12	0.571821	3.27093	3.48966	0.100814	0.164206	0.996478	0.784612
Rgs3	-0.0211619	6.24787	0.0146586	0.906786	0.931258	0.0424951	0.0309299
Tubb5	0.0993602	11.1931	0.314454	0.591171	0.672806	0.228287	0.17211
Tceal1	0.0701309	2.33734	0.121294	0.737125	0.799846	0.132459	0.0969934
Mex3d	0.200472	5.85189	0.706537	0.426356	0.520913	0.370228	0.283235
Psd4	0.520028	3.3931	2.07785	0.189523	0.271471	0.722337	0.566276
Zdhhc9	1.46689	5.52569	95.8263	1.46127e-05	0.000419064	4.83527	3.37772
Astn2	3.63503	-1.01812	30.8156	0.000656248	0.00413364	3.18293	2.38367
Trub1	-0.648691	4.09929	14.0323	0.00625494	0.0194383	2.20378	1.71134
Rapsn	-0.242177	7.15115	2.09044	0.188336	0.270192	0.725066	0.568328
Carhsp1	0.972918	7.2257	26.7343	0.00101554	0.00554853	2.9933	2.25582
Ppp2r3b	-0.351852	4.62858	6.40955	0.0367413	0.0749183	1.43485	1.12541
RGD1565033	2.41205	4.65523	171.012	1.82475e-06	0.000166032	5.7388	3.77981
Eif5a2	-0.337836	3.98248	4.5098	0.0684041	0.121414	1.16492	0.915731
Rac3	0.439923	0.0589976	2.01986	0.195127	0.278131	0.709683	0.555751
Scd2	-1.04419	8.41649	24.8202	0.00127005	0.00636303	2.89618	2.19634
Diaph1	-0.406841	5.93991	4.59025	0.0664662	0.118467	1.1774	0.926401
Paxip1	-1.6766	5.29098	130.172	4.89919e-06	0.000243918	5.30988	3.61276
Cct3	0.523508	8.15756	11.5906	0.010107	0.027782	1.99538	1.55624
Mb21d2	-0.430434	5.05777	11.0422	0.0113603	0.0302392	1.94461	1.51943
Tbkbp1	3.91897	-0.813255	36.1312	0.000397245	0.00296112	3.40094	2.52854
Aco1	-0.292169	5.5496	5.05057	0.056645	0.104499	1.24684	0.980888
Gli1	-1.37866	2.00084	20.3396	0.00227354	0.00947799	2.6433	2.02328
Itgb4	-0.512922	3.04773	3.04745	0.121161	0.190655	0.916637	0.719752
Ccsap	-1.38274	3.08389	44.2479	0.000205931	0.00194884	3.68628	2.71022
Palb2	-2.16159	2.83418	60.1801	7.35465e-05	0.00104361	4.13344	2.98146
Rbm14	-1.66075	6.25777	45.3132	0.000190416	0.00186499	3.7203	2.72932
Hbs1l	0.832109	6.05315	45.3877	0.000189389	0.00186102	3.72265	2.73025
Ankrd28	0.0886403	5.34324	0.182066	0.681482	0.753734	0.166545	0.122782
Syngap1	-0.0730193	5.0662	0.162995	0.697581	0.768169	0.156405	0.114543
Ints3	0.182041	6.35428	2.76539	0.137055	0.210227	0.863106	0.677312
Tk2	0.793381	5.10803	39.8473	0.00028989	0.00239385	3.53777	2.6209
Suv39h1l1	-0.671986	5.47537	21.6028	0.00191137	0.00845263	2.71865	2.07301
Clpx	0.0849997	4.77786	0.319275	0.588398	0.67021	0.230329	0.173789
Heatr1	-0.07044	5.14151	0.324816	0.585245	0.667096	0.232662	0.175812
Cbarp	0.820888	4.26698	28.4279	0.000842012	0.00485814	3.07468	2.31353
Fbf1	-0.167672	4.71582	1.58038	0.246118	0.33419	0.608856	0.476007
Hmgb2	-1.26526	6.1995	25.4267	0.00118144	0.00612454	2.92759	2.21293
Actr3	-0.0560822	8.76129	0.133918	0.724422	0.790224	0.140008	0.10225
Akap2	-1.05735	6.89822	35.2445	0.000429998	0.00313105	3.36653	2.50431
Oaf	0.330006	6.85016	3.98178	0.0831333	0.141444	1.08022	0.849416
Fut8	-0.940689	5.23271	35.8902	0.000405824	0.00301192	3.39166	2.52116
Pip4k2c	0.616761	6.77733	11.3305	0.0106783	0.028907	1.9715	1.539
Slc37a3	-0.147188	5.43689	1.03984	0.339349	0.433334	0.469353	0.363177
Trmt10b	1.16749	3.66232	22.4392	0.00171122	0.00782226	2.76669	2.10667
Tcf7l1	-0.32026	4.13234	2.62992	0.145682	0.220684	0.836595	0.65623
Trim26	0.221265	5.64304	1.31674	0.28616	0.377617	0.543391	0.422948
Morn1	0.481005	0.338926	1.23009	0.301389	0.393499	0.520872	0.405057
Zfp394	1.48978	4.0622	90.0853	1.81714e-05	0.000460997	4.74061	3.3363
Glyr1	-0.731904	6.22633	27.9129	0.000890508	0.00506655	3.05036	2.29529
Tmem101	-1.03365	3.51903	26.8213	0.00100557	0.00550798	2.99759	2.25901
Ccar1	0.232347	7.14348	1.83524	0.214566	0.300186	0.668439	0.522609
Osgep	0.453522	4.03967	2.80318	0.13477	0.207228	0.870407	0.683552
Ftsj1	0.0357974	4.46709	0.0623843	0.809413	0.858864	0.0918301	0.0660755
Htatip2	1.18946	4.04388	10.7239	0.0121792	0.0318096	1.91438	1.49744
Tmem134	0.705961	7.26718	8.87633	0.0187675	0.0445475	1.72659	1.35118
Arhgap44	-1.58466	2.79074	24.6613	0.00129464	0.00643766	2.88785	2.19127
Znf408	-0.478833	2.88251	5.79975	0.0443241	0.0864559	1.35336	1.06321
Fhl3	0.473606	6.50276	6.1524	0.039718	0.0794692	1.40101	1.0998
Rbm28	0.080382	5.84978	0.176586	0.686001	0.757791	0.163675	0.12045
Cd47	0.749169	6.16715	14.2269	0.0060356	0.0188942	2.21928	1.72367
Tex30	0.353577	3.40399	1.96374	0.200769	0.284578	0.697303	0.545799
Vars2	-0.739839	2.23627	9.04	0.0180236	0.0432198	1.74416	1.36432
Vcam1	-2.25161	0.715092	37.4161	0.000355176	0.0027363	3.44956	2.56284
Zmiz1	-0.678581	4.82543	1.65437	0.236321	0.323645	0.626497	0.489931
Tmem179b	0.520431	4.76325	12.5903	0.00824148	0.0238784	2.08399	1.62199
Drosha	-0.28698	5.98788	5.52521	0.0483954	0.0925391	1.3152	1.03367
Podnl1	0.0474296	5.26538	0.0752236	0.791215	0.84443	0.101705	0.0734366
Id2	-1.21159	4.90089	21.923	0.00183141	0.00819915	2.73721	2.08623
Hid1	1.72031	7.04144	202.894	9.77553e-07	0.000123527	6.00986	3.90824
Enpp1	0.276951	5.74535	3.34174	0.107081	0.172441	0.970287	0.76336
Timm13	0.834484	6.44817	5.5071	0.0486806	0.0929357	1.31264	1.03182
Tmem256	1.45606	4.80589	13.2726	0.00721461	0.0216167	2.14179	1.66521
Dapk3	2.22753	7.3844	102.377	1.1561e-05	0.000380557	4.93701	3.41958
Tns3	-0.341513	7.00555	1.40356	0.272001	0.362455	0.56543	0.440745
Srsf10	-0.869825	6.01671	37.6952	0.000346795	0.00270134	3.45993	2.56842
Atpaf2	-0.0288421	4.07892	0.0381348	0.850314	0.889391	0.0704209	0.0509075
LOC102555329	-2.3977	-0.190525	19.2145	0.00267229	0.0105593	2.57312	1.97637
Socs7	0.609247	3.76511	16.8008	0.0038772	0.0138294	2.41148	1.8592
Trappc6b	0.391396	4.2851	8.22581	0.0221417	0.0507759	1.65479	1.29434
Rbm48	-0.497149	2.83355	3.972	0.0834434	0.14181	1.07861	0.848293
Alg8	-1.40243	2.83803	37.7837	0.000344191	0.00268631	3.4632	2.57084
Vps29	-0.306519	6.12122	4.23121	0.0757089	0.131623	1.12085	0.880668
Dok4	0.168546	2.2265	0.271714	0.61709	0.697202	0.209652	0.156641
Zbed6	-2.55829	3.39674	14.8462	0.00539933	0.01747	2.26766	1.75771
LOC100911361	0.308249	6.7652	1.71918	0.228185	0.314848	0.641713	0.501899
Dok1	-0.279134	5.84173	2.0311	0.194024	0.276888	0.712146	0.557695
Lrtm2	2.31564	1.40938	29.8356	0.000725497	0.00440944	3.13936	2.35562
Ift57	0.688986	5.27683	22.377	0.00172517	0.00787399	2.76317	2.10381
Nelfe	0.743174	5.50787	29.0146	0.000790768	0.00466611	3.10195	2.33104
Abcb8	-0.430139	4.62331	10.5503	0.0126574	0.0327077	1.89765	1.48535
Kpna5	-0.0357228	3.89018	0.0374944	0.851558	0.890147	0.0697858	0.0505384
Hp	2.12774	2.06818	37.2967	0.00035884	0.00275387	3.4451	2.56006
Mastl	-3.02877	4.18005	370.9	1.0546e-07	8.98057e-05	6.97691	4.0467
Supv3l1	-0.222883	5.16899	2.10478	0.186996	0.268656	0.728168	0.570803
Tspan4	0.229559	7.42732	1.74682	0.224834	0.311382	0.648137	0.506706
RGD1564171	2.36088	1.07816	71.1581	4.13865e-05	0.00074733	4.38314	3.12649
Eef1akmt2	-0.15731	2.94551	0.388755	0.55128	0.636695	0.258628	0.196068
Zfp566	0.930282	2.19721	10.601	0.0125155	0.03244	1.90255	1.48892
Ttc4	0.308711	5.18969	3.8619	0.0870406	0.146527	1.06028	0.834083
Zfp384	0.179503	6.05951	0.909694	0.369665	0.463838	0.432192	0.333634
Rbm20	-0.0281647	0.0626707	0.00643505	0.938144	0.954195	0.0277305	0.0203629
Hexim2	0.283331	3.46352	1.33014	0.283906	0.375318	0.546826	0.4256
Ccz1b	-0.199726	6.44355	1.62719	0.239854	0.32732	0.620053	0.485027
Gtpbp10	-0.641396	3.70741	17.7094	0.00335556	0.0124637	2.47423	1.90435
Rnf14	0.258216	5.2816	3.73887	0.0913039	0.151801	1.03951	0.818727
Aste1	0.0180973	1.41267	0.00596928	0.940419	0.956021	0.0266784	0.0195325
Fscn3	1.1124	1.50259	22.497	0.00169839	0.00777251	2.76996	2.10944
Gnpda2	0.758484	2.88438	12.1491	0.00900559	0.0255722	2.04549	1.59223
Rhbdd2	-0.321972	4.87859	3.25073	0.111193	0.177745	0.953922	0.750202
Arhgap19	-2.27561	3.95253	58.0084	8.33302e-05	0.00111656	4.0792	2.95212
Srsf6	-0.200457	7.44371	2.35849	0.165293	0.243778	0.781746	0.613006
Ranbp9	-0.17489	5.56751	0.959689	0.357542	0.451614	0.446673	0.345233
LOC108348102	-1.08914	5.90793	43.8024	0.000212892	0.0019867	3.67184	2.70187
Psmd12	0.120225	6.60648	0.645642	0.446179	0.539888	0.350491	0.267697
Shld2	-0.452127	3.93077	7.37391	0.0278299	0.060341	1.55549	1.21939
Tab1	-0.118806	3.76943	0.67479	0.436501	0.530163	0.360015	0.27559
Eftud2	-0.579466	7.12648	17.5075	0.00346342	0.0127611	2.4605	1.89411
Ipo11	-0.694871	5.25646	16.0086	0.00441852	0.0151367	2.35472	1.81997
Twf1	-0.388578	6.42003	11.3167	0.0107097	0.0289723	1.97022	1.53802
Srebf2	-0.173841	7.21501	1.01391	0.345077	0.439166	0.462084	0.357371
Dnph1	0.236564	2.99807	0.310536	0.593446	0.67502	0.226619	0.170683
Fbxo44	0.114145	1.51656	0.096183	0.764828	0.822783	0.116436	0.0847149
Casz1	0.269519	3.58501	1.25745	0.296456	0.388586	0.52804	0.410512
Zfp692	-0.814024	3.8805	21.5636	0.00192148	0.0084785	2.71636	2.07168
Pgm2l1	0.608465	5.25376	10.2965	0.0134008	0.0342222	1.87287	1.46569
Sgms2	0.49064	6.29703	10.2093	0.0136689	0.0347658	1.86427	1.45885
Zcchc4	0.27151	3.20805	2.23972	0.175001	0.254824	0.75696	0.59376
Rnf115	-0.190005	6.83592	2.38255	0.163416	0.241575	0.786706	0.616947
Etfrf1	-0.612022	1.78103	5.30899	0.0519466	0.0976031	1.28444	1.01054
Grk5	-1.16571	4.61985	37.483	0.000353144	0.00272937	3.45205	2.56394
Kdm8	-0.18854	3.32913	1.23282	0.300893	0.393022	0.521588	0.405583
Rdh14	-1.33178	4.90459	36.1677	0.000395963	0.00295515	3.40235	2.52942
Mllt6	0.669291	4.68857	17.6147	0.00340563	0.0125909	2.4678	1.89994
Sirt2	0.284165	8.80633	2.72514	0.139545	0.213111	0.855286	0.671393
Syvn1	1.54637	7.05435	168.666	1.91878e-06	0.000166397	5.71698	3.77885
Ndufa4	-0.767397	6.45953	7.55498	0.0264771	0.0581349	1.57713	1.23556
Ttyh2	0.739395	2.81658	3.79195	0.0894316	0.149499	1.04851	0.825362
LOC257650	1.62166	0.339826	8.78876	0.0191815	0.0453461	1.71712	1.34346
Rab22a	0.60624	6.06973	14.0704	0.00621119	0.0193375	2.20683	1.7136
Mtfmt	0.0191995	3.10737	0.0133966	0.910868	0.934566	0.0405446	0.0293898
Bcam	-1.13	-0.264247	2.02705	0.19442	0.277388	0.711259	0.556912
Phf3	0.379526	5.58724	4.29867	0.0738503	0.129317	1.13165	0.888346
Shmt1	-0.483964	5.76865	6.12767	0.0400203	0.0799402	1.39772	1.09723
Atf4	1.22488	9.82897	60.6973	7.14343e-05	0.00102717	4.14609	2.98836
Ccdc51	0.219446	2.05823	0.916519	0.367973	0.462102	0.434185	0.335262
Mxd3	-2.32427	2.45552	66.4276	5.24612e-05	0.000849402	4.28016	3.07089
Wdr81	0.297883	5.48976	1.0607	0.334847	0.428749	0.475154	0.367797
Hist2h2aa3	1.18882	3.59113	13.6273	0.00674494	0.0205474	2.17102	1.68724
Dcaf7	-0.399185	5.07496	8.33289	0.0215359	0.0496686	1.66684	1.30392
Mysm1	-0.190109	4.65434	0.996228	0.349067	0.443527	0.457091	0.35308
Slc39a10	-0.779259	4.38108	8.09047	0.0229389	0.0521097	1.63943	1.28308
Usp24	-0.521586	5.79425	8.89889	0.0186626	0.0443604	1.72903	1.353
Alad	0.254548	4.68909	1.545	0.251007	0.339554	0.600315	0.469091
Asxl1	-0.331864	5.90898	2.13238	0.184453	0.265546	0.734114	0.575861
Sdf2l1	3.33642	8.154	100.839	1.21988e-05	0.000384599	4.91368	3.41499
Nr2c2ap	1.18071	5.36163	29.2801	0.000768879	0.00458908	3.11414	2.33827
Ptprk	1.2482	3.19446	8.81652	0.019049	0.0451255	1.72013	1.34558
Dbf4	-0.843746	4.83178	26.8309	0.00100448	0.00550576	2.99806	2.25918
Aurka	-1.10527	4.60908	57.3473	8.66312e-05	0.00114562	4.06233	2.94096
Zcchc14	-0.176216	5.37691	0.391641	0.549842	0.635525	0.259762	0.196867
Pum3	0.484393	6.77314	7.00484	0.0308729	0.0654658	1.51042	1.18399
Gtf2ird2	0.0631219	3.40063	0.13953	0.718995	0.785811	0.143274	0.104682
Rmi1	-0.789715	5.25047	19.5782	0.00253433	0.0101893	2.59614	1.99185
Odf3l1	0.693145	5.04217	19.8965	0.00242091	0.00988971	2.61602	2.00482
Borcs8	0.50985	5.09211	5.91526	0.0427431	0.084072	1.36913	1.07535
Slc25a15	0.639785	3.9487	3.18798	0.11415	0.181816	0.942523	0.740369
Cdc34	0.880161	6.9656	6.95175	0.0313451	0.066197	1.50383	1.17916
Tle1	1.24255	4.54737	101.255	1.2022e-05	0.000381036	4.92002	3.41903
Frrs1	-0.142266	5.58114	0.255557	0.627581	0.706516	0.20233	0.150878
Apoa1	4.61752	0.794323	175.043	1.67632e-06	0.000160243	5.77564	3.79522
Bbx	-0.251093	5.05524	2.82437	0.133511	0.205663	0.874482	0.686844
Zfp786	0.350698	1.9325	1.13149	0.320221	0.413656	0.49455	0.38336
Dnajc16	-1.06149	1.85789	4.98952	0.0578342	0.106217	1.23782	0.973807
Esyt2	-0.398831	6.87972	3.74529	0.0910747	0.151567	1.0406	0.819395
Urod	0.33012	5.70054	1.75965	0.223302	0.30972	0.651107	0.509031
LOC120097802	-2.88935	4.30378	54.738	0.000101395	0.00127115	3.99398	2.8958
Pdgfc	-1.09854	5.74358	29.222	0.000773603	0.00460119	3.11148	2.33713
Lox	-0.829293	8.64572	24.8106	0.00127152	0.00636484	2.89568	2.19621
RGD1563570	1.12469	1.90316	7.66204	0.0257167	0.05689	1.58978	1.24496
Lmf1	1.0776	5.06021	30.388	0.000685387	0.00425438	3.16406	2.37116
Setmar	0.50823	0.685749	2.19956	0.178458	0.258835	0.748463	0.586977
Accs	-1.03419	2.44252	19.7581	0.00246943	0.0100126	2.6074	1.99945
Myt1l	0.136511	0.236523	0.0509628	0.827374	0.871422	0.0822984	0.0597713
Ppp1r26	-1.87035	2.41218	5.77637	0.0446532	0.0869467	1.35015	1.06075
Pigf	0.0813671	3.61972	0.223198	0.649938	0.726823	0.187128	0.138571
Amdhd2	-0.458917	5.7398	2.66799	0.143186	0.217619	0.844101	0.662302
Hmgn3	-1.04321	5.13183	19.0374	0.0027429	0.0107741	2.56179	1.96762
Gdpd1	-0.0299946	3.6357	0.0351155	0.85628	0.893889	0.067384	0.0487165
Chuk	-0.357405	4.32727	3.94256	0.0843859	0.143133	1.07373	0.844261
Plod2	0.661433	7.86263	14.6905	0.00555099	0.0178055	2.25563	1.74945
Ctsd	0.389828	10.3182	6.20048	0.0391385	0.0786727	1.4074	1.10418
Lepr	-0.15328	0.863008	0.125961	0.732345	0.795816	0.135284	0.0991876
Ccdc126	0.060196	4.28154	0.0769484	0.788903	0.842396	0.102976	0.0744836
Zdhhc5	-0.189836	6.56104	0.529886	0.488564	0.579985	0.311079	0.236583
Zbtb26	0.0821862	1.89862	0.117743	0.740832	0.802992	0.13028	0.0952887
Mapk8	-0.234854	4.64918	2.13394	0.184311	0.265469	0.734449	0.575986
Gprc5a	0.757389	6.22855	15.0104	0.00524514	0.0171046	2.28024	1.76689
Mlh3	-0.0472209	1.78437	0.0323197	0.862048	0.897892	0.0644685	0.046776
Arntl	-0.398618	4.37298	6.19316	0.039226	0.0787632	1.40643	1.10368
Mtfr1l	-0.0498493	5.98053	0.18569	0.678539	0.751279	0.168425	0.124199
Dpp7	1.13332	8.56938	17.3838	0.00353166	0.012937	2.45202	1.88817
Ptpa	-0.302216	7.43208	3.19966	0.113592	0.180999	0.944651	0.742323
Gen1	-1.98227	3.56455	88.3787	1.94362e-05	0.000479841	4.71139	3.3189
Fosb	1.63322	4.05735	12.2386	0.00884356	0.0252118	2.05337	1.5984
Fads2	-0.955475	7.36039	44.2927	0.000205247	0.00194884	3.68772	2.71022
Tbc1d25	0.247353	3.89281	2.76232	0.137242	0.21046	0.862512	0.67683
Cdan1	-0.487784	3.50716	4.74492	0.0629365	0.113462	1.2011	0.945149
Pi4k2b	0.900072	4.2763	16.9587	0.00377949	0.0135823	2.42257	1.86703
Atp2b4	-1.36224	3.03642	29.2108	0.000774515	0.00460432	3.11097	2.33683
Eef1g	0.88647	11.487	22.7313	0.00164762	0.00760132	2.78314	2.11911
Rnf31	0.279848	4.32851	1.99077	0.198024	0.281254	0.703281	0.550901
Rsbn1	0.640928	3.58895	8.79963	0.0191295	0.0452606	1.7183	1.34428
Pds5b	-1.23565	5.49789	24.902	0.00125762	0.00631664	2.90045	2.19951
Bmp3	0.0456126	1.88495	0.0244996	0.879715	0.911289	0.0556579	0.0403439
Apold1	0.0317652	1.90805	0.013188	0.911561	0.935117	0.0402142	0.029134
Qk	-0.159916	7.62175	0.921966	0.36663	0.460857	0.435772	0.336434
Ltn1	-1.58326	5.96301	147.335	3.13383e-06	0.000198156	5.50392	3.70299
Ctsl	1.01174	8.91313	27.5799	0.000923763	0.00519682	3.03444	2.28426
Arl5a	-0.131952	5.2254	1.001	0.347984	0.44244	0.458441	0.354145
Rbbp8	-0.669093	5.30975	15.8199	0.00456138	0.0154885	2.3409	1.80999
Polr3gl	0.123577	4.30965	0.230151	0.64497	0.722282	0.19046	0.141293
P3h4	-1.10909	6.01282	44.3401	0.000204527	0.00194617	3.68925	2.71082
Mid1	-0.611768	4.44578	4.16691	0.0775373	0.134002	1.11049	0.872887
Bcor	-1.31893	4.77103	14.9839	0.00526968	0.017162	2.27822	1.76543
Atp6v0c	0.594014	9.41084	14.128	0.00614584	0.0191746	2.21142	1.71727
Cox17	0.910432	5.42381	25.4348	0.00118032	0.00612454	2.928	2.21293
Mov10	-1.25766	3.84181	61.8657	6.69369e-05	0.0009838	4.17433	3.00709
Cd80	-2.17874	4.23811	112.515	8.26046e-06	0.000317377	5.083	3.49842
Gss	0.251709	5.09624	2.59777	0.147836	0.223239	0.83022	0.65123
Fbxo6	0.665734	5.94255	7.58906	0.026232	0.0577567	1.58117	1.2384
Tnpo3	0.000414655	6.68576	8.40763e-06	0.997761	0.99843	0.000973284	0.000682421
LOC103693925	4.42441	2.22655	48.663	0.000150356	0.00160698	3.82288	2.79399
Klhl26	0.671873	3.59498	12.9354	0.00770049	0.0226675	2.11348	1.6446
Dpf1	-0.982007	2.8801	8.55562	0.0203421	0.0474936	1.6916	1.32336
Homer3	0.519018	7.29231	11.2448	0.0108755	0.029308	1.96355	1.53301
LOC120095902	-0.441976	0.211778	1.08634	0.329434	0.423483	0.482232	0.373164
Wdr4	-0.21797	4.21515	0.799419	0.398811	0.493412	0.399232	0.306791
Sharpin	-0.0536235	6.08343	0.128266	0.730021	0.794477	0.136665	0.0999188
Tepsin	0.490891	4.90664	12.1524	0.00899961	0.0255613	2.04578	1.59242
Slc48a1	0.513137	7.49331	7.96	0.0237424	0.0535581	1.62448	1.27117
Fam43b	-0.277706	2.64034	1.16211	0.314189	0.407627	0.502809	0.389737
Zfp111	-0.306219	2.94852	1.81432	0.216936	0.302929	0.663669	0.518659
Arl6ip6	-1.61967	3.70444	90.1669	1.81135e-05	0.000460507	4.742	3.33676
Tle4	-0.80377	4.73316	12.6464	0.0081504	0.0236439	2.08882	1.62628
Prrt4	-0.0721685	-0.0313475	0.0376723	0.851211	0.88994	0.0699626	0.0506393
Ggn	0.0615402	-0.323415	0.0128496	0.912698	0.935801	0.0396731	0.0288165
Zfp503	-0.193672	2.61576	0.0615096	0.810723	0.859873	0.0911277	0.0655659
Sirt7	-0.0648018	3.94783	0.123439	0.734916	0.797947	0.133763	0.0980258
Nfkbib	1.50032	6.31662	50.4317	0.000133486	0.00149347	3.87456	2.8258
Mrpl30	1.02323	5.0025	24.3123	0.0013508	0.00661504	2.86941	2.17947
Mrpl12	0.132529	6.04228	0.259568	0.624937	0.704336	0.204164	0.15222
RGD1561796	0.878015	1.0396	5.26291	0.0527464	0.0988655	1.27781	1.00496
Gucy2g	-1.76973	0.742092	20.257	0.00230012	0.00954641	2.63825	2.02016
Cmc1	0.421988	3.52909	1.82707	0.215487	0.301328	0.666579	0.52096
Zfp59	0.172948	1.21448	0.132808	0.72551	0.791051	0.139356	0.101796
LOC100362479	1.83144	2.00024	18.3824	0.00302556	0.0115347	2.51919	1.93799
Npepl1	0.044424	6.19721	0.0902627	0.771931	0.828361	0.112421	0.0817801
Pdzd8	-0.329371	5.92347	3.09613	0.11867	0.18758	0.925661	0.726813
Olfm2	-0.525662	3.78573	11.0656	0.011303	0.0301472	1.94681	1.52075
Ptprq	-1.77136	4.26912	49.0926	0.000146022	0.00157332	3.83558	2.80318
Topbp1	-2.19188	4.89851	184.898	1.3728e-06	0.000144672	5.86239	3.83962
Kcnmb4	0.749846	1.3891	7.83899	0.02452	0.0548566	1.61048	1.26077
Evi5	-0.887696	4.51363	43.8852	0.000211575	0.00197973	3.67453	2.70339
Cdr2	0.575095	6.38993	10.2759	0.0134635	0.0343458	1.87084	1.46413
Fyn	1.20568	5.80705	101.939	1.17384e-05	0.000381036	4.93039	3.41903
RGD1306271	-1.87836	2.91776	23.4623	0.00150107	0.00711759	2.8236	2.14767
Zfp689	0.521399	4.06421	9.30201	0.0169093	0.0411972	1.77187	1.38513
Selenof	-0.218266	8.03733	1.24022	0.299549	0.391438	0.523532	0.407337
Coasy	-0.0583876	4.64059	0.0905928	0.771528	0.828078	0.112648	0.0819287
Pum2	0.0840485	7.4991	0.374702	0.558392	0.643292	0.253061	0.191592
Cep19	0.355721	4.41202	8.10228	0.0228679	0.051994	1.64077	1.28405
Oxld1	1.15185	1.4548	13.1303	0.00741477	0.022067	2.1299	1.65626
Actb	-0.413451	13.1716	5.4187	0.0501043	0.0949558	1.30012	1.02248
Txndc5	-0.267018	8.27918	2.99765	0.123782	0.193857	0.907343	0.712518
LOC103691238	-1.80231	1.5091	26.0514	0.00109822	0.00584266	2.95931	2.23339
Rhoq	-0.374177	4.97142	2.98218	0.124612	0.194766	0.904441	0.710487
Dock9	0.179592	4.60176	0.640474	0.447933	0.541666	0.348787	0.266268
Polr1a	-0.713002	4.7728	26.8431	0.00100309	0.00550576	2.99866	2.25918
Sowahc	0.726265	4.50679	10.3677	0.0131867	0.0338057	1.87986	1.47101
Slc17a5	1.18354	3.77061	44.605	0.000200558	0.00191877	3.69776	2.71698
Phf20l1	-0.697871	5.13083	23.873	0.00142596	0.0068622	2.84589	2.16354
Hoxb2	0.631491	1.63544	5.14004	0.0549584	0.102035	1.25997	0.991251
Btbd9	0.214923	4.13633	2.4908	0.155317	0.232101	0.808782	0.634323
Greb1	-0.841623	-0.482049	3.10188	0.11838	0.187205	0.926722	0.727683
Basp1	0.696987	8.04924	19.5487	0.00254516	0.010226	2.59429	1.9903
Mavs	0.400752	4.38064	5.64978	0.046491	0.0897594	1.33263	1.04692
Caap1	-0.583945	2.991	11.5992	0.0100887	0.0277554	1.99616	1.55665
Rnf43	-0.693186	-0.30667	0.559723	0.476977	0.569598	0.321503	0.244432
Cnot3	-0.312804	6.2655	6.81043	0.0326478	0.0682963	1.48615	1.1656
Actr1a	-0.333896	7.99892	7.5652	0.0264033	0.0580206	1.57834	1.23642
Mybbp1a	-0.00934717	7.63732	0.0042416	0.94976	0.963304	0.0223862	0.0162368
Soat2	3.37733	-0.277147	25.4845	0.00117342	0.00609616	2.93055	2.21494
Npas3	-0.135251	1.01424	0.227697	0.646713	0.723894	0.189289	0.140325
Ykt6	-0.236684	7.66522	2.11818	0.185756	0.267073	0.731058	0.57337
Sgcb	-0.372388	5.36293	7.52868	0.0266683	0.0584601	1.57401	1.23314
LOC100910669	-1.30727	-0.233	4.18992	0.0768763	0.133072	1.11421	0.875914
Ndufb10	0.560592	6.1568	11.0406	0.0113643	0.030243	1.94446	1.51937
Ankhd1	0.137035	5.64749	0.492945	0.503636	0.594013	0.297884	0.226204
Trappc14	-0.176539	4.50244	2.05273	0.191924	0.274383	0.716872	0.561643
Nectin2	0.188859	6.65508	1.34961	0.280677	0.371984	0.551793	0.429475
Lpgat1	-0.616792	6.32713	7.75256	0.0250954	0.0558096	1.60041	1.25329
Irgm	-0.034653	1.90449	0.00804415	0.930862	0.948646	0.0311145	0.0228958
Polh	-1.2113	3.8542	72.8481	3.81577e-05	0.000711304	4.41842	3.14794
Ddah2	0.135159	2.9157	0.260841	0.624104	0.703663	0.204743	0.152636
Me1	0.686717	6.08229	38.4348	0.000325763	0.0025815	3.4871	2.58813
Akap9	0.112539	5.67154	0.31929	0.58839	0.67021	0.230335	0.173789
Ccnt2	-0.322732	5.59618	1.4675	0.26221	0.35188	0.581351	0.453605
Gopc	0.459477	5.57134	6.32514	0.0376858	0.0764011	1.42382	1.1169
Nmt1	0.459865	7.94871	11.2233	0.0109256	0.0294048	1.96155	1.53158
Irs3	1.44008	0.128258	16.2992	0.00420942	0.0146514	2.37578	1.83412
Ssr2	0.598671	7.72483	5.689	0.0459114	0.0888557	1.33808	1.05131
Zgpat	0.516574	4.18585	4.61219	0.0659504	0.117794	1.18078	0.928877
Larp7	0.318346	6.36029	2.48462	0.155764	0.232475	0.807532	0.633624
Glipr2	-0.460305	3.57728	4.17806	0.0772162	0.133544	1.11229	0.874375
Gabarap	1.39834	8.6843	45.5878	0.00018666	0.00184026	3.72895	2.73512
Abcg4	1.17739	1.09326	18.7095	0.00288002	0.0111478	2.5406	1.95281
Lpar2	4.30907	0.0964093	97.2355	1.38773e-05	0.000412487	4.85769	3.38459
Sohlh1	1.97915	-0.167757	15.3707	0.00492581	0.0163678	2.30752	1.78601
Zfp260	-0.393538	4.50149	5.4543	0.0495245	0.0942007	1.30518	1.02595
Sephs1	-0.668562	5.05312	18.2029	0.00310939	0.0117885	2.50732	1.92854
Litaf	0.334545	8.15203	7.62051	0.0260083	0.0573805	1.58489	1.24124
Rsph3	0.694402	1.11467	5.01139	0.0574046	0.105576	1.24105	0.976435
Larp6	0.282021	2.3471	1.16243	0.314127	0.407591	0.502894	0.389775
Aida	0.075556	7.35565	0.279491	0.612184	0.692707	0.213118	0.159451
Tbc1d22a	0.678971	5.18219	26.3141	0.00106544	0.00571723	2.97247	2.24281
Bicral	-0.292256	3.90188	2.62709	0.14587	0.220912	0.836035	0.65578
Wdr48	0.132049	5.27219	0.984555	0.351741	0.445983	0.453778	0.350681
Atp6v0e1	0.503643	6.28584	7.55533	0.0264745	0.0581349	1.57717	1.23556
Ahr	1.23288	5.82381	16.8788	0.00382853	0.0136967	2.41697	1.86338
Nelfa	0.14242	5.53501	0.854756	0.383746	0.477983	0.415956	0.320588
LOC100359681	0.043367	5.20981	0.126238	0.732064	0.795707	0.135451	0.0992469
Rab40b	1.8061	0.427087	24.7629	0.00127885	0.00638302	2.89318	2.19497
Nyx	-3.16065	0.652737	27.3619	0.000946375	0.00528669	3.02394	2.27682
Bola3	0.185689	4.94967	1.03817	0.339715	0.433634	0.468886	0.362876
Fam174a	-0.647333	3.43851	8.15373	0.0225618	0.0515299	1.64663	1.28794
LOC108349189	-0.852612	7.63337	9.46585	0.016257	0.0399618	1.78896	1.39835
Psmb8	1.39087	2.87792	29.0683	0.000786278	0.00465572	3.10442	2.33201
LOC100360828	0.825882	4.91546	13.0083	0.00759206	0.022416	2.11964	1.64944
Vrk3	0.436137	4.64126	7.49752	0.0268971	0.0588417	1.57029	1.23031
Smc3	-0.652233	7.10263	15.7051	0.00465114	0.0156942	2.33244	1.80426
LOC100302465	0.267235	0.342459	0.172909	0.68908	0.76063	0.16173	0.118827
Mtmr2	-0.335765	6.20994	4.94772	0.0586673	0.107337	1.2316	0.969252
Pkp1	1.61626	9.2427	114.75	7.70011e-06	0.00030269	5.1135	3.519
Sav1	-0.212854	5.62708	3.2209	0.112586	0.179708	0.948515	0.745433
Fdxr	0.243667	2.57865	0.563692	0.475473	0.568033	0.322874	0.245627
Patj	-0.19941	4.66874	1.23618	0.300282	0.39231	0.522471	0.406371
Ighmbp2	-0.406047	4.09219	4.7977	0.0617877	0.111762	1.2091	0.951705
Prmt7	0.067509	5.65374	0.187292	0.677249	0.750134	0.169252	0.124861
LOC102548459	-1.15348	1.53999	16.447	0.00410789	0.0144071	2.38638	1.84142
LOC120102832	0.594056	1.91395	6.0277	0.0412732	0.0818273	1.38433	1.0871
Psma7	0.341255	7.05739	3.00624	0.123325	0.193361	0.90895	0.713631
Tut7	-0.54658	5.27488	13.0787	0.00748912	0.0222274	2.12557	1.65311
Cdv3	0.272171	7.98332	2.60657	0.147242	0.222596	0.831968	0.652483
Tmem177	0.136167	3.11799	0.412115	0.539853	0.626282	0.267724	0.20323
Pitpna	-0.172217	7.73773	1.77692	0.221263	0.307355	0.655092	0.51236
Elf4	-0.0964329	5.51631	0.196287	0.670126	0.743969	0.173843	0.128445
Pmel	0.438057	2.24228	3.24084	0.111652	0.178364	0.952132	0.748692
Smim24	2.64144	0.170574	30.2345	0.000696243	0.00429944	3.15724	2.36659
Nfatc4	-0.107211	4.11899	0.676616	0.435906	0.529648	0.360607	0.276013
Iqub	1.52468	0.00959546	8.11045	0.0228189	0.0519359	1.6417	1.28453
Lhfpl2	-0.227811	2.70132	0.124409	0.733923	0.797168	0.13435	0.0984502
Epc1	-0.115619	4.77148	0.687215	0.432482	0.526943	0.364032	0.278236
Smpd4	-0.89156	5.77556	34.7805	0.000448501	0.00323034	3.34824	2.49075
Yif1b	1.21672	7.01655	18.0556	0.0031804	0.0119844	2.49752	1.92138
Scrn2	-0.606976	2.68603	5.61868	0.0469572	0.0904549	1.3283	1.04357
Ncs1	0.432352	3.67185	3.51324	0.0998603	0.162943	1.00061	0.787965
Cldn12	-0.165498	4.75258	1.08684	0.329332	0.423411	0.482367	0.373238
Plekhh3	0.0768922	4.31101	0.242457	0.636403	0.714563	0.196268	0.145959
Mcm3	-2.46523	6.19574	126.405	5.44467e-06	0.000255131	5.26403	3.59324
Pold4	1.09006	4.72994	33.7294	0.000494295	0.00344675	3.30601	2.46259
Cav2	-0.223857	4.46158	1.8001	0.218567	0.30446	0.660415	0.516469
Specc1	-0.0406181	6.665	0.0350515	0.85641	0.893889	0.0673184	0.0487165
Ssh3	-0.0360191	5.81903	0.0551187	0.820612	0.866943	0.0858622	0.0620095
Btbd6	-0.622424	4.43999	18.2672	0.00307903	0.0117095	2.51159	1.93146
Hibadh	-0.18663	5.82829	1.46248	0.26296	0.352553	0.58011	0.452776
Anapc16	0.419482	4.76885	2.35584	0.165502	0.243968	0.781198	0.612668
Zfp263	-0.141022	2.78056	0.23524	0.641393	0.718748	0.192876	0.143424
Rcc1	-0.631947	4.80416	6.29792	0.037997	0.0768495	1.42025	1.11436
RGD1559908	-1.41536	1.56577	6.29866	0.0379885	0.0768452	1.42035	1.11438
Prpf18	-0.00989732	4.36864	0.00636085	0.938501	0.954477	0.0275653	0.0202347
Nav3	-0.99047	4.24694	6.88523	0.0319498	0.0671654	1.49553	1.17285
Mkks	-0.0847345	4.08751	0.303084	0.597827	0.678969	0.223425	0.16815
Mgat4b	0.210817	6.39346	2.74408	0.138365	0.211721	0.858973	0.674237
Lman2l	0.815555	0.14987	1.69817	0.230779	0.317787	0.636804	0.497864
Tmsb10	1.06224	11.6663	9.07048	0.0178893	0.0430012	1.74741	1.36652
LOC691675	-0.00205487	3.5339	0.000179076	0.989669	0.99241	0.00450997	0.0033089
Hacd1	-1.10075	4.66552	33.2362	0.000517821	0.00353972	3.28582	2.45103
Nup107	-1.11703	5.1143	87.6549	2.00062e-05	0.000486872	4.69883	3.31258
LOC100363869	1.42646	4.38622	22.0324	0.00180509	0.00811779	2.7435	2.09056
Mrpl1	0.880941	3.90741	14.803	0.00544092	0.0175712	2.26433	1.7552
Prmt2	1.05739	5.09261	52.2897	0.000118262	0.00139217	3.92715	2.85631
Tgif1	0.470706	5.48173	12.7102	0.0080482	0.0234042	2.0943	1.63071
Garem1	-0.403614	4.98928	0.984285	0.351803	0.446015	0.453701	0.35065
Alg3	0.43262	5.64102	8.65406	0.0198415	0.0465878	1.70243	1.33173
Ptcd3	-0.697093	5.32703	10.6113	0.0124868	0.0323905	1.90355	1.48958
Spg21	1.0136	6.89951	52.0077	0.000120425	0.0014025	3.91928	2.8531
Mprip	-0.0972255	8.64823	0.567978	0.473858	0.566621	0.324352	0.246708
Snrpd2	1.30054	6.76603	10.2244	0.0136221	0.0346763	1.86576	1.45997
Shroom3	-2.33483	4.25945	19.4849	0.00256881	0.0102795	2.59027	1.98803
Plod1	0.564125	7.69224	22.7669	0.00164007	0.00757232	2.78514	2.12077
Itprip	0.11768	5.17825	0.529622	0.488668	0.580006	0.310986	0.236568
Cd14	-1.00871	4.05916	24.0201	0.00140021	0.00678298	2.85381	2.16858
Pced1a	-0.50942	4.95498	15.7058	0.00465064	0.0156942	2.33249	1.80426
Cenpf	-2.05757	6.24465	231.391	6.03563e-07	0.000108836	6.21928	3.96323
Lpxn	-0.692101	1.45287	2.34881	0.166057	0.244662	0.779744	0.611433
Nckap5	-2.97854	1.16675	31.1466	0.000634764	0.00405604	3.19739	2.3919
Tor3a	-0.795523	4.26782	13.9221	0.00638357	0.0197354	2.19494	1.70475
Ganc	-1.13998	2.50713	22.101	0.00178881	0.0080719	2.74744	2.09302
Plekhm3	-0.911241	2.74677	7.59504	0.0261892	0.0576839	1.58188	1.23895
Ikzf2	-0.458583	1.62546	2.90929	0.128621	0.199539	0.890687	0.699973
Tp53bp1	0.101847	4.92898	0.215031	0.655898	0.731298	0.183164	0.135905
Man2b1	-0.183252	7.25626	0.99585	0.349153	0.44355	0.456984	0.353057
Rora	0.962373	2.69295	3.87125	0.0867272	0.146159	1.06184	0.835174
Ppfia1	-0.450688	6.52853	3.73229	0.0915394	0.152129	1.03839	0.817789
Zc3h8	0.984255	3.77873	30.445	0.000681408	0.00425198	3.16659	2.37141
Rpgrip1l	-0.724725	3.21327	8.83834	0.0189457	0.0449259	1.72249	1.3475
Insig2	1.31882	4.38257	32.5923	0.000550713	0.00368035	3.25907	2.43411
Ell	0.1974	4.66927	0.873478	0.378854	0.473131	0.421529	0.325018
Rpl13	1.42684	11.7143	26.65	0.0010253	0.00557638	2.98915	2.25365
G6pd	0.324873	8.48817	7.45475	0.0272152	0.0593963	1.56519	1.22624
Siglec1	0.114843	-0.332849	0.0539462	0.822491	0.868083	0.0848686	0.0614388
Crnkl1	-0.296564	4.3974	4.02046	0.0819217	0.13988	1.0866	0.854243
Dzip1	-0.849651	5.2571	28.5096	0.000834632	0.00482955	3.0785	2.31609
Snw1	0.358081	5.87787	5.00636	0.057503	0.105741	1.24031	0.975758
LOC100362684	2.06959	5.11099	18.654	0.00290405	0.0112086	2.537	1.95045
Tnnt2	-2.03616	7.40837	5.44422	0.0496879	0.0944363	1.30375	1.02486
Dag1	-1.61532	8.3261	28.2375	0.000859543	0.00493783	3.06573	2.30646
Rmdn3	-0.0793663	4.91472	0.451234	0.521724	0.609981	0.282559	0.214684
Tmub2	0.619573	4.91003	15.756	0.00461107	0.0156006	2.3362	1.80686
Agpat3	-0.0437677	6.34618	0.0932864	0.768272	0.825292	0.114485	0.0833924
Als2cl	-0.485773	5.34782	5.71769	0.0454933	0.088246	1.34205	1.0543
Ergic3	0.812191	7.13033	9.05688	0.0179491	0.0430929	1.74596	1.36559
Gars	0.676764	8.7911	15.4936	0.00482253	0.0160872	2.31673	1.79352
Yaf2	0.114941	5.37811	0.805853	0.397011	0.491697	0.401197	0.308303
Camsap1	0.151207	5.94065	0.312545	0.592277	0.673819	0.227475	0.171457
Dusp14l1	-0.798703	0.0794112	4.26304	0.0748245	0.130408	1.12596	0.884696
Plcd4	2.06212	0.318046	17.818	0.00329936	0.0123316	2.48157	1.90898
Psme3ip1	0.694898	6.13342	25.2265	0.00120981	0.00619223	2.91728	2.20815
Cks1l	0.235658	3.33718	0.908284	0.370016	0.464229	0.43178	0.333267
LOC120101849	1.87344	4.27661	154.964	2.61018e-06	0.000178223	5.58333	3.74904
LOC500584	-0.31081	3.22294	1.71614	0.228558	0.315217	0.641004	0.50139
Tnfaip6	-1.88456	2.03508	65.1073	5.62046e-05	0.000891272	4.25023	3.04999
Lig3	-0.599288	5.14362	13.5906	0.00679161	0.0206339	2.16803	1.68542
Serinc3	0.447562	7.58861	6.35844	0.0373094	0.0757408	1.42818	1.12067
Fancb	-3.31732	2.73496	134.087	4.40359e-06	0.000226804	5.35619	3.64435
Lzts2	0.812749	7.55592	32.256	0.00056894	0.00376011	3.24493	2.4248
Xiap	-1.12252	4.24695	39.6105	0.000295542	0.00242242	3.52938	2.61575
Pnrc2	-0.450586	5.84917	14.6946	0.00554689	0.0178028	2.25595	1.74951
Spc24	-0.422899	4.10301	2.40021	0.162057	0.240004	0.790333	0.619782
Septin7	-0.58534	7.0127	14.3649	0.00588586	0.0185617	2.23019	1.73138
Apmap	-1.42384	4.65548	126.68	5.40225e-06	0.000255131	5.26743	3.59324
Bles03	0.160598	5.74568	0.374168	0.558666	0.643545	0.252848	0.191421
Tarbp2	0.391221	4.09515	4.25759	0.0749748	0.130641	1.12508	0.883921
LOC108348125	-1.78741	1.36199	19.346	0.0026213	0.0104094	2.58148	1.98257
Tnfrsf12a	0.863769	8.66436	12.3666	0.00861809	0.0247473	2.06459	1.60647
Extl2	-1.42208	3.7619	60.2625	7.32048e-05	0.00104258	4.13546	2.98189
Cdk5rap2	-0.891617	5.24178	47.3911	0.000164179	0.00168683	3.78468	2.77293
Ube2k	0.360646	6.66816	5.53956	0.0481711	0.0922282	1.31721	1.03514
Cdkn2aipnl	-0.353999	5.01191	6.26808	0.0383419	0.077429	1.41633	1.1111
Fads3	0.831331	8.5532	43.0395	0.000225517	0.00206967	3.64682	2.6841
Irak3	0.410347	6.29911	7.0337	0.03062	0.0650682	1.51399	1.18663
Phldb2	-0.458251	7.30842	3.98869	0.0829152	0.141133	1.08137	0.850371
Puf60	0.08561	7.63628	0.362677	0.564627	0.649036	0.248238	0.187731
Clspn	-3.98475	4.19707	377.43	9.88369e-08	8.98057e-05	7.00508	4.0467
Nr2c2	-0.521503	4.90668	6.31345	0.037819	0.0765412	1.42229	1.1161
Wdr25	0.647795	2.69977	8.23786	0.0220725	0.0506616	1.65615	1.29532
Fam204a	-0.212421	3.90454	1.70807	0.229551	0.316368	0.63912	0.499808
Hoxa7	-0.429673	2.5624	2.78989	0.135568	0.20824	0.867844	0.681436
Oaz1	0.0997542	9.05712	0.118036	0.740524	0.802733	0.130461	0.0954291
Cenpk	0.837845	4.75611	18.2895	0.00306857	0.0116772	2.51306	1.93266
Dolpp1	-0.312951	3.7296	3.63005	0.0953053	0.157127	1.02088	0.803749
Smc4	-1.12603	6.6211	30.8651	0.00065298	0.00412174	3.1851	2.38492
Mvp	-0.149604	7.30311	0.921847	0.36666	0.460857	0.435737	0.336434
Lrig3	-0.587096	3.98696	14.3058	0.0059494	0.0187028	2.22553	1.72809
D2hgdh	-0.990049	3.66866	14.4136	0.00583414	0.0184472	2.23402	1.73407
Tusc2	0.677186	3.91408	6.37055	0.0371739	0.0755282	1.42976	1.12189
Arf4	0.00855546	8.62623	0.00335253	0.955327	0.966908	0.0198479	0.014615
Atmin	0.706331	5.16666	10.599	0.0125209	0.0324468	1.90237	1.48883
Sh3rf1	-0.372319	3.32526	1.5044	0.256789	0.346044	0.590424	0.460869
Usp12	0.142918	5.05468	0.989345	0.35064	0.444965	0.455139	0.351674
Sccpdh	0.0941578	4.97841	0.148311	0.710753	0.779215	0.148282	0.108343
Lrfn4	0.514735	7.06838	13.2784	0.00720663	0.0215982	2.14227	1.66558
Ipo8	-0.651756	5.49847	22.0792	0.00179395	0.00808596	2.74619	2.09227
Sinhcaf	0.489913	4.74119	6.39441	0.0369084	0.0751651	1.43288	1.12398
Rpl32	1.34512	10.6073	25.3904	0.00118652	0.00614226	2.92572	2.21167
Mcrip2	1.49437	2.88458	13.0925	0.00746909	0.02219	2.12673	1.65384
Usp2	-1.73982	4.67045	87.8197	1.98746e-05	0.000485351	4.7017	3.31394
Fndc3b	-0.284157	6.88827	0.55643	0.478231	0.570588	0.320362	0.243677
Topors	0.0570464	5.36476	0.128562	0.729724	0.794412	0.136841	0.099954
Gng8	1.56342	4.3461	49.6809	0.000140339	0.00153806	3.85282	2.81303
Zbtb1	-0.361839	3.47774	2.46134	0.157466	0.234533	0.802813	0.629796
Txndc15	-0.0762716	5.86654	0.20368	0.664419	0.738886	0.177558	0.131422
Chek1	-0.453573	4.2807	9.52088	0.0160451	0.0395445	1.79466	1.40291
Cacnb1	0.313566	3.32225	2.27699	0.171873	0.251157	0.764792	0.600054
Dhx29	-1.37062	5.24562	102.165	1.16463e-05	0.000381036	4.93381	3.41903
LOC100360260	-1.21023	0.590088	10.6848	0.0122849	0.0320157	1.91063	1.49464
Uqcrc1	0.417752	7.08216	5.34633	0.0513099	0.096658	1.2898	1.01476
Set	0.894585	0.918452	3.17037	0.114999	0.182924	0.939305	0.737729
Ptpdc1	-1.29508	0.32876	18.5775	0.00293766	0.0113014	2.532	1.94687
Flnc	-0.386529	9.54011	6.279	0.0382153	0.0772255	1.41776	1.11224
Crlf2	1.66526	4.69907	43.2213	0.000222426	0.00204916	3.65281	2.68842
Nup43	-0.0934195	4.47889	0.371033	0.560279	0.644907	0.251595	0.190503
Tgfb1	0.00874879	6.85071	0.00111466	0.97423	0.981127	0.0113385	0.00827466
Agtrap	0.144726	5.03396	0.946558	0.360665	0.454616	0.442895	0.342355
Tmem243	-1.08236	2.77348	11.8337	0.00960754	0.02681	2.01739	1.5717
Sephs2	-1.33322	4.10053	55.8904	9.45114e-05	0.00121694	4.02452	2.91473
Slfn3	-1.15251	1.19762	11.713	0.00985159	0.0272838	2.00649	1.56409
Dph1	-0.429691	3.99907	5.11257	0.0554692	0.102775	1.25595	0.988114
Ctns	1.61711	4.41903	136.724	4.10503e-06	0.000218004	5.38668	3.66154
U2af2	-0.172604	7.50663	1.27869	0.292705	0.384471	0.533569	0.415136
LOC100361060	1.26684	2.45643	5.95512	0.0422145	0.0832928	1.37454	1.07939
Siva1	-0.2554	5.15443	0.724227	0.420873	0.515531	0.375849	0.287745
Epc2	-0.0898741	5.12363	0.313153	0.591925	0.673546	0.227733	0.171633
LOC120101770	-0.682845	3.59028	12.5466	0.0083134	0.0240382	2.08022	1.6191
Wwp1	-0.653507	3.83269	7.52753	0.0266767	0.0584601	1.57387	1.23314
Prpf39	0.568287	5.38415	18.2596	0.00308261	0.0117119	2.51108	1.93137
Cdsn	-0.448303	1.95784	1.35402	0.279952	0.371105	0.552917	0.430503
Rsrp1	1.90416	5.18589	229.698	6.20074e-07	0.000108836	6.20756	3.96323
Med26	0.920834	3.65898	31.0825	0.00063885	0.00407188	3.1946	2.39021
Galnt16	-1.49379	5.12355	84.8957	2.23829e-05	0.000518321	4.65008	3.2854
Cc2d2a	-0.707432	4.1994	16.831	0.00385824	0.0137775	2.41361	1.86083
Mob3a	0.0997792	6.9375	0.219564	0.652573	0.728739	0.185371	0.137428
Map3k8	-0.342874	0.830298	1.22176	0.302917	0.395148	0.518676	0.40324
Eif3el1	0.520345	7.45334	6.55522	0.0351815	0.072455	1.45369	1.13993
Pigo	-0.82949	3.5084	28.8713	0.000802909	0.00471176	3.09533	2.32682
Tmco6	-0.733515	2.83502	12.387	0.00858293	0.0246535	2.06636	1.60812
Sppl3	0.592276	5.38428	9.60687	0.0157209	0.0388841	1.80352	1.41023
LOC100910577	-0.262734	1.85349	0.964398	0.356432	0.450641	0.448023	0.34617
Rpl19	1.00026	10.353	22.8512	0.00162237	0.00751238	2.78985	2.12422
Mcc	-0.996432	5.26597	23.298	0.00153254	0.00722759	2.81459	2.14101
Atxn7l3	0.132417	5.69586	1.06295	0.334366	0.428316	0.475778	0.368235
Jsrp1	-1.99513	3.11687	13.0716	0.00749939	0.0222468	2.12497	1.65273
Fbxo2	-0.352708	2.33953	2.04969	0.192217	0.274674	0.716208	0.561182
Slc39a3	0.43571	3.57587	1.50377	0.256879	0.346127	0.590271	0.460765
Zswim6	0.19233	4.53376	0.814315	0.394664	0.489347	0.403773	0.310383
P2rx4	-0.302928	4.61769	2.16773	0.181265	0.26203	0.741686	0.58165
Rilpl2	0.502558	4.4417	5.21174	0.0536534	0.100126	1.2704	0.999454
Sqle	-0.736689	6.44859	16.7773	0.00389199	0.0138533	2.40983	1.85845
Brap	0.302444	6.3139	4.90628	0.0595084	0.108576	1.22542	0.964265
Zfyve19	1.43848	3.79938	61.5484	6.81221e-05	0.000996317	4.16671	3.0016
Dennd6a	-0.879747	4.51731	35.4293	0.000422897	0.00309443	3.37377	2.50942
Tmem139	1.22695	0.295862	5.32001	0.0517576	0.0973633	1.28603	1.0116
Hmgb3	-0.625049	4.71459	14.659	0.00558234	0.0178731	2.25318	1.7478
Trim68	-0.596	5.57106	18.389	0.00302255	0.0115277	2.51963	1.93826
Spcs1	-0.0919854	6.06687	0.29487	0.602738	0.683638	0.219871	0.165174
Dlk2	-0.749883	3.27267	3.2517	0.111148	0.177698	0.954097	0.750318
RGD1304567	1.26731	5.16754	34.2553	0.00047068	0.00333382	3.32727	2.47706
Sdha	-0.494121	6.16632	15.6087	0.00472834	0.0158794	2.32529	1.79917
Shd	1.42589	0.164859	16.3738	0.00415777	0.0145204	2.38114	1.83802
Fancg	-2.21619	1.50649	50.1779	0.000135755	0.00151034	3.86724	2.82093
Nme2	1.11555	9.5706	11.8454	0.00958436	0.0267638	2.01844	1.57245
Mlf2	0.296763	7.97442	2.32641	0.167842	0.246744	0.775101	0.607753
Scyl3	-0.0752622	3.58395	0.123811	0.734535	0.797615	0.133988	0.0982068
Ror1	-1.75875	2.08895	48.3465	0.000153654	0.00162767	3.81346	2.78843
Rpl27	1.18075	9.45932	14.8505	0.00539521	0.0174614	2.26799	1.75792
Csrnp1	0.0595663	6.85851	0.0764309	0.789594	0.843	0.102596	0.0741724
Mrps35	0.796403	5.17059	12.4863	0.00841396	0.0242846	2.075	1.61467
Nudt9	1.24035	5.50498	62.5375	6.45128e-05	0.000968924	4.19035	3.01371
S100a6	0.660695	8.9329	2.54419	0.151521	0.227796	0.819528	0.642455
Elfn2	1.8216	-0.48752	7.62078	0.0260064	0.0573805	1.58492	1.24124
Pdhx	0.170377	3.00916	1.08009	0.330743	0.424723	0.48051	0.371895
Mtmr3	0.216111	6.42609	2.87671	0.130468	0.201808	0.884495	0.695062
Zc3h3	0.462599	4.81446	8.6467	0.0198784	0.0466197	1.70162	1.33143
Mylk2	-7.22333	-0.475083	44.0916	0.000764115	0.00456894	3.11684	2.34018
Pithd1	0.122046	5.69355	0.317417	0.589463	0.671193	0.229543	0.173153
Gnat1	1.731	-0.258684	9.8197	0.0149538	0.0373033	1.82525	1.42825
Dcaf13	0.625722	5.3927	18.4467	0.00299622	0.0114603	2.52343	1.94081
Edc3	0.544282	4.51931	15.4948	0.00482159	0.0160872	2.31681	1.79352
Slc39a5	-1.09404	1.81846	7.67857	0.0256018	0.0566982	1.59173	1.24643
Mocs2	-0.00441881	4.49987	0.000767003	0.978622	0.984472	0.00938505	0.00679681
Ccm2	0.234675	6.62129	1.63991	0.238192	0.325684	0.623074	0.487204
Gpr19	-1.2847	3.07466	50.9905	0.00012866	0.00145903	3.89056	2.83594
Rapgef4	-3.32918	3.06858	31.3346	0.000622957	0.00400458	3.20554	2.39744
Gli3	-2.86287	3.26205	16.4876	0.00408056	0.0143408	2.38928	1.84343
Tmem64	-0.694833	4.1353	21.191	0.00202083	0.00876475	2.69447	2.05726
Stard4	-0.760034	3.16579	16.5937	0.00401019	0.0141895	2.39683	1.84803
Wdr74	1.0191	5.99105	21.4637	0.00194749	0.00855852	2.71052	2.0676
Tubd1	-1.20028	1.75591	24.9675	0.00124777	0.00629348	2.90386	2.20111
Rab31	-0.482186	7.17341	6.40652	0.0367746	0.0749352	1.43445	1.12531
St3gal3	-0.0655341	4.46093	0.21312	0.657313	0.73267	0.182228	0.135091
Cdx1	-2.01888	2.27851	82.7914	2.44398e-05	0.000541031	4.6119	3.26678
Ube2e2	0.518835	4.89602	5.61154	0.0470652	0.0906191	1.3273	1.04278
Sem1	0.438587	6.56965	3.50869	0.100043	0.163175	0.999812	0.787347
Rtkn2	-1.89773	2.82691	73.1822	3.75575e-05	0.000708965	4.4253	3.14937
LOC303448	0.881663	0.695174	3.81575	0.0886084	0.148455	1.05252	0.828405
Gldc	-1.30193	0.376028	8.40094	0.021162	0.0490235	1.67444	1.3096
Cdk14	-0.414108	5.70334	9.66313	0.0155134	0.0384424	1.80929	1.41519
Gorasp1	1.18692	4.99864	65.9913	5.36623e-05	0.000864387	4.27033	3.06329
C2cd4c	0.154597	0.617407	0.221292	0.651317	0.727888	0.186208	0.137935
Gclm	1.26636	3.93433	80.1016	2.74302e-05	0.000576035	4.56177	3.23955
Klhl5	-1.06872	3.75161	26.6437	0.00102604	0.00557638	2.98884	2.25365
Mrps28	0.670788	-0.534894	2.11861	0.185716	0.267073	0.73115	0.57337
Efnb1	-0.39827	3.57381	5.01558	0.0573227	0.10549	1.24167	0.976787
Brme1	-0.717887	4.77477	33.5808	0.000501237	0.003472	3.29996	2.45942
Cenatac	0.91343	3.4622	25.1865	0.00121558	0.00620458	2.91522	2.20729
Plagl1	0.25536	4.45562	0.451523	0.521595	0.609897	0.282667	0.214743
Tmem104	-0.347787	4.42764	1.72521	0.227448	0.314149	0.643118	0.502864
Dvl2	0.817811	5.30798	42.586	0.000233473	0.0021039	3.63176	2.67697
Zfp12	-0.267637	1.21126	0.949902	0.359866	0.45383	0.443859	0.343107
Tti2	0.197373	3.20241	0.369103	0.561277	0.645807	0.250823	0.189897
Sms	0.0595339	5.11631	0.0646305	0.806093	0.856102	0.0936151	0.0674746
Preb	-0.294878	6.7386	4.19184	0.0768217	0.13304	1.11452	0.876019
Ptprb	-3.63299	2.27615	6.02299	0.0413334	0.0818924	1.3837	1.08676
C1H10orf95	-1.04534	-0.678977	6.0658	0.0407898	0.0811652	1.38945	1.09063
Nt5c3a	0.580678	4.23326	18.9733	0.00276903	0.0108482	2.55767	1.96464
Zpbp	0.0625685	-0.464396	0.0191408	0.893574	0.921076	0.0488694	0.0357043
Fgfr1op2	0.768959	6.44721	35.7779	0.000409901	0.00303135	3.38732	2.51836
Usp10	0.50849	6.24	13.0825	0.0074836	0.0222221	2.12589	1.65322
Pigl	0.2169	3.19238	1.31832	0.285893	0.377348	0.543797	0.423258
Enkur	0.396206	0.121547	0.760575	0.409966	0.504797	0.387252	0.296883
Cd2bp2	-0.306284	6.7528	7.38584	0.0277381	0.0602404	1.55692	1.22011
Ppa1	0.13651	7.09005	0.345484	0.573798	0.657175	0.241241	0.182319
Ccpg1	-0.895203	4.74654	41.3184	0.000257676	0.00223925	3.58893	2.6499
Ppil3	-0.859641	4.37769	23.0896	0.00157363	0.0073705	2.8031	2.1325
Cul9	0.112155	0.325196	0.0791169	0.786035	0.840101	0.104558	0.0756683
Ly6g6c	3.49616	0.497171	24.2533	0.0013606	0.00664939	2.86627	2.17722
Ddx1	0.0518652	10.1594	0.100786	0.759471	0.818519	0.119489	0.0869714
Foxp1	-0.0166753	7.08634	0.00816755	0.930336	0.948352	0.0313603	0.0230304
Selenom	1.29517	6.97686	22.4076	0.00171829	0.00784557	2.7649	2.10538
Ccdc74a	0.80906	1.26311	3.3926	0.10487	0.169727	0.979349	0.77025
Arhgap45	0.342444	0.658436	0.926249	0.365581	0.459872	0.437017	0.337363
Lpp	-0.184818	6.96416	0.54889	0.481126	0.573178	0.317741	0.241711
Wdr31	0.763055	1.0317	3.3252	0.107813	0.173363	0.967329	0.761044
Idh1	0.677297	5.32081	11.0073	0.0114466	0.0303745	1.94132	1.51749
Eif2ak1	-0.117544	6.93908	0.762224	0.409482	0.504318	0.387765	0.297295
Rad21	-1.29189	7.23733	73.8859	3.63319e-05	0.000696838	4.43971	3.15687
LOC102546572	-0.25019	4.4993	2.25997	0.173292	0.252829	0.761221	0.597173
Pdzd4	-1.22711	1.40442	16.5711	0.00402506	0.0142084	2.39523	1.84745
Adam15	-0.536708	5.83693	8.45541	0.0208686	0.0484473	1.68051	1.31473
Aldh18a1	0.254104	8.13968	2.82721	0.133344	0.20548	0.875027	0.687231
Arglu1	-0.0284654	5.14653	0.0090675	0.92661	0.945522	0.0331028	0.0243281
Dip2c	0.472573	4.45544	2.70547	0.140784	0.214542	0.851447	0.668487
Smim15	-0.445226	4.95638	10.5147	0.0127586	0.03292	1.8942	1.48254
Rufy2	-0.63839	2.82679	9.89602	0.0146904	0.0367813	1.83297	1.43437
Zp3	2.32141	0.628671	15.628	0.00471275	0.0158404	2.32673	1.80023
Arhgap1	-0.985023	7.13725	54.4231	0.000103386	0.0012855	3.98554	2.89093
Ccne1	-1.64108	4.94136	98.0095	1.34933e-05	0.00040622	4.86988	3.39124
Bola2	0.620782	7.18332	4.16849	0.0774917	0.133943	1.11074	0.87308
Mff	0.30838	6.78797	3.00049	0.123631	0.193765	0.907873	0.712724
Eif4a1	0.0982686	9.55823	0.18921	0.675713	0.748919	0.170238	0.125565
Cwc22	0.0947883	4.9932	0.528501	0.489114	0.580437	0.31059	0.236245
Nr6a1	0.921025	2.30241	21.5542	0.0019239	0.00848292	2.71582	2.07145
Ccdc32	0.135045	3.01447	0.368098	0.561798	0.646282	0.25042	0.189578
Fadd	-1.02065	2.32261	17.6104	0.00340792	0.0125916	2.46751	1.89992
Alg9	-0.413521	4.4374	6.79995	0.0327471	0.0684801	1.48483	1.16444
Gsn	-0.237435	8.11126	4.03875	0.0813567	0.139074	1.08961	0.856753
Zcchc2	-0.510719	3.73353	4.83912	0.060905	0.11055	1.21535	0.956439
Tbc1d14	-0.487574	5.08211	15.6727	0.00467695	0.01576	2.33004	1.80244
Sprtn	-0.475244	4.64816	5.20003	0.0538639	0.100424	1.2687	0.998161
Alpk1	-0.0923458	3.12754	0.206064	0.662605	0.737174	0.178745	0.13243
Trim21	-0.891138	1.84416	4.28377	0.0742559	0.129663	1.12927	0.887184
Tmem245	0.0159328	5.1335	0.00397248	0.951377	0.964283	0.0216472	0.0157955
Pnpt1	-0.426557	4.98618	8.52804	0.0204853	0.0477311	1.68856	1.3212
Smc5	-0.281659	5.49368	2.88901	0.129767	0.200983	0.886837	0.696841
Uhrf1bp1l	0.293133	6.68477	2.94654	0.126551	0.19708	0.897734	0.705358
Ppm1n	1.05244	3.0272	12.6991	0.00806592	0.0234501	2.09335	1.62986
Tfcp2	0.734118	4.35637	26.4263	0.00105181	0.00566895	2.97806	2.2465
Ahsa1	0.809588	7.62485	27.1629	0.000967642	0.00536785	3.01429	2.2702
Pik3c2b	-0.228578	4.92505	0.697083	0.429335	0.523963	0.367204	0.280699
Ankrd39	-0.0732234	2.84507	0.0745962	0.792064	0.845147	0.10124	0.0730678
Wac	-0.22054	6.62975	1.69303	0.23142	0.318527	0.6356	0.496853
Rnf11l1	0.261571	5.4572	3.72482	0.0918077	0.152384	1.03712	0.817062
Fancd2	-2.22549	5.06252	209.314	8.72127e-07	0.000123527	6.05942	3.90824
Med13l	-0.293402	5.75121	0.741986	0.415485	0.509977	0.381445	0.292449
Anapc1	-1.21009	5.96287	107.057	9.86236e-06	0.000347627	5.00602	3.45889
Snrpn	-1.06244	0.0378221	1.51893	0.254699	0.343941	0.593973	0.463517
Cul2	-0.109673	5.11857	0.62143	0.4545	0.547904	0.342466	0.261295
Scai	0.0424879	2.91323	0.0267524	0.87436	0.907393	0.0583098	0.0422045
Ndc1	-1.0092	4.97801	34.9781	0.000440499	0.00318422	3.35606	2.497
Etv4	0.0658762	5.91967	0.0649848	0.805575	0.855932	0.0938942	0.0675607
Dpcd	0.194919	4.01243	0.680138	0.434763	0.528698	0.361747	0.276792
Eppk1	-0.564479	3.62018	2.02027	0.195086	0.278106	0.709773	0.555789
Fam207a	0.806173	4.68576	23.0171	0.00158826	0.00740755	2.79908	2.13033
Ccdc124	1.03186	6.0273	17.6496	0.00338705	0.0125455	2.47018	1.90151
RGD1308147	-0.276815	3.10813	2.52283	0.153024	0.229594	0.81524	0.639039
Sytl2	-0.727496	5.56975	7.48234	0.0270095	0.0590119	1.56848	1.22906
Ccdc163	-1.68243	1.67512	22.2623	0.00175126	0.0079566	2.75665	2.09927
LOC100361671	3.18551	4.19386	85.273	2.20376e-05	0.000513464	4.65683	3.28949
Lrp1	-0.456179	9.27099	1.5047	0.256745	0.346024	0.590497	0.460893
Ctdp1	1.16033	6.13697	96.5194	1.4245e-05	0.000416171	4.84634	3.38073
Samd10	-1.67047	0.582474	24.6066	0.00130325	0.00645893	2.88497	2.18984
Hoxd13	-1.00657	2.70358	4.47651	0.0692273	0.122548	1.15972	0.911695
Wapl	0.10122	5.67035	0.340341	0.576601	0.65969	0.239125	0.18066
Mtx3	-0.630851	4.51058	19.192	0.0026811	0.0105836	2.57169	1.97537
Mpdz	-0.534211	5.03381	4.23521	0.0755969	0.131505	1.1215	0.881058
Hdac8	-0.367242	3.45971	3.3772	0.105533	0.170591	0.976613	0.768043
Arhgap29	-0.271063	6.42544	1.6701	0.234309	0.321553	0.63021	0.492747
LOC120097610	-1.70355	6.15324	131.435	4.73187e-06	0.000236574	5.32497	3.62603
Lrch4	-1.12446	5.76869	26.5478	0.00103731	0.00562123	2.98409	2.25017
Fbxl5	0.0119877	4.69663	0.00912957	0.926361	0.945369	0.0332199	0.0243988
Jmjd6	2.07233	6.0115	210.247	8.58015e-07	0.000123527	6.06651	3.90824
Higd2a	-0.106655	5.56329	0.409577	0.541071	0.627452	0.266745	0.20242
Hmgn2	-1.51064	6.54472	20.1021	0.00235108	0.00966392	2.62873	2.01485
Pym1	0.312986	5.5073	3.97057	0.0834888	0.141848	1.07837	0.848177
Rps17	1.32758	9.68171	24.007	0.00140249	0.00678298	2.8531	2.16858
Akap7	-0.235208	3.07944	1.43619	0.266939	0.356995	0.573588	0.447338
Negr1	-0.0386156	2.05494	0.0212675	0.887862	0.916647	0.0516545	0.0377981
Abca4	2.96902	1.14239	94.0582	1.56065e-05	0.000430675	4.80669	3.36585
RT1-CE14	0.361907	1.28981	0.964999	0.356291	0.45051	0.448195	0.346296
Lsm2	-0.205431	5.99709	1.04998	0.337149	0.431096	0.472179	0.365426
Eif4e2	0.0978101	5.11983	0.334093	0.580047	0.662744	0.236537	0.178654
Bag3	2.39782	8.97963	195.305	1.12389e-06	0.000132046	5.94928	3.87927
Gcn1	-0.506629	7.2927	7.75296	0.0250927	0.0558096	1.60045	1.25329
Rpl7a	1.2155	7.3733	19.72	0.00248297	0.0100539	2.60503	1.99767
Galk1	1.10169	6.76774	18.6162	0.00292062	0.0112467	2.53453	1.94898
Pdcd4	-0.276643	4.44855	2.21529	0.177093	0.257243	0.751799	0.589656
Rpap3	-0.00739533	4.61269	0.00260234	0.960636	0.970965	0.0174412	0.0127963
Serpinb9	-0.089599	7.07264	0.257216	0.626485	0.705748	0.20309	0.151351
Arfgef1	-0.254359	5.06447	2.22752	0.176041	0.255996	0.754386	0.591768
LOC108353803	0.185041	3.98659	0.716087	0.423381	0.518279	0.373268	0.285437
Pi4kb	-0.161256	5.70507	2.04565	0.192607	0.275163	0.715328	0.56041
Xpot	0.502079	7.34393	9.05604	0.0179528	0.0430931	1.74587	1.36559
Hr	1.17119	0.461764	14.3578	0.00589347	0.0185721	2.22963	1.73114
Rbm8a	0.363212	5.95189	2.34695	0.166204	0.244849	0.779359	0.611102
Pknox1	0.35937	5.16902	4.00012	0.0825559	0.14073	1.08325	0.851614
Adamts14	-3.06964	0.567379	9.36455	0.0166564	0.0407593	1.77842	1.38977
Actg1	0.35582	12.0283	5.97334	0.0419756	0.0829447	1.377	1.08121
Galnt17	-1.16515	3.20886	4.32712	0.0730843	0.128236	1.13618	0.891991
Plaur	1.3932	6.84831	28.606	0.000826027	0.00480769	3.08301	2.31806
Bahd1	0.375262	5.59046	4.87612	0.0601305	0.109511	1.22091	0.960544
Tial1	0.438456	6.65141	13.0218	0.00757216	0.0223794	2.12078	1.65015
Pycr2	-0.488703	4.69709	5.07722	0.0561357	0.103802	1.25076	0.983796
Klhl30	0.512618	5.55762	16.8381	0.00385385	0.0137667	2.41411	1.86117
Dip2b	-0.785053	4.99407	6.99504	0.0309593	0.0655794	1.50921	1.18323
Ttll4	0.0251134	4.57765	0.0303985	0.866163	0.900843	0.0624004	0.0453511
Cenpw	-2.15542	3.42385	43.5608	0.000216791	0.00201183	3.66396	2.69641
Ythdc1	-0.347958	6.18986	2.99514	0.123916	0.193932	0.906872	0.71235
Mapk9	-0.274278	5.31762	3.07444	0.119771	0.188931	0.921647	0.723698
Dach1	0.0874088	1.42023	0.0125502	0.913716	0.936765	0.0391888	0.0283695
Rnf181	0.818431	5.64542	21.0318	0.00206528	0.0088994	2.68502	2.05064
Pycard	-1.16021	1.47239	6.98275	0.0310683	0.0657472	1.50768	1.18212
Odc1	0.433141	7.33915	3.67645	0.0935715	0.154817	1.02886	0.810182
Stat5b	0.256786	4.451	1.58438	0.245574	0.333754	0.609817	0.476573
Unc45a	0.167567	6.32541	1.8352	0.21457	0.300186	0.668432	0.522609
Tmem168	-0.814044	4.7408	35.8392	0.00040767	0.00302	3.38969	2.51999
Ttf2	-0.927221	3.90189	19.3338	0.00262601	0.010419	2.5807	1.98217
Cavin3	0.90622	9.37091	11.1452	0.0111104	0.0297584	1.95427	1.52639
Vti1a	0.364857	5.77517	10.4635	0.0129056	0.0332204	1.88922	1.4786
Hoxd10	-1.44232	1.54155	18.8666	0.00281327	0.0109702	2.55079	1.95979
Zfp710	-0.0264613	4.22104	0.0294764	0.868186	0.902632	0.0613874	0.0444892
Llgl2	-0.513556	2.0369	1.4225	0.269047	0.359401	0.570172	0.444421
Coq7	-0.471238	3.49375	2.71994	0.139871	0.213423	0.854272	0.670758
LOC102555644	-0.504058	1.43413	2.92103	0.127964	0.198809	0.892912	0.701564
Pmpcb	0.217764	6.25844	3.83957	0.0877948	0.147423	1.05653	0.831433
Qtrt1	1.33912	3.92077	32.5806	0.000551332	0.00368037	3.25859	2.43411
Tspan33	-1.20916	2.82598	25.4073	0.00118416	0.00613594	2.92659	2.21212
Usp31	0.550457	4.28075	5.55832	0.0478796	0.0917879	1.31985	1.03721
Cklf	-0.921767	-0.39082	3.11574	0.117685	0.186328	0.929278	0.729721
Ifnar1	0.0192093	6.50455	0.0101673	0.922303	0.942657	0.0351262	0.0256463
Coq2	-0.881194	2.79074	17.0898	0.00370081	0.0133962	2.4317	1.87302
Fam216a	-0.241114	5.46283	2.63113	0.145602	0.22059	0.836834	0.656414
Faim	0.609038	3.22969	14.8084	0.00543569	0.0175638	2.26475	1.75538
Adam32	-0.437786	-0.156615	0.256245	0.627125	0.70627	0.202646	0.151029
Tmem106b	-0.459065	5.63216	8.66235	0.0198	0.0464997	1.70333	1.33255
Med11	0.127334	3.47301	0.248483	0.632308	0.710691	0.199071	0.148319
Kctd1	-0.385467	2.84059	2.6428	0.144831	0.219617	0.839138	0.658333
Zfp64	0.179512	4.52054	1.20002	0.306955	0.399718	0.512925	0.398247
Pign	-2.23648	3.1128	37.874	0.000341558	0.00267453	3.46654	2.57275
Arl5b	1.14844	4.87715	21.6627	0.0018961	0.00839752	2.72214	2.07585
Pqbp1	0.513108	4.80533	6.12038	0.04011	0.080073	1.39675	1.09651
Camkk1	-0.283542	3.08355	2.96887	0.125331	0.19566	0.901941	0.708498
Washc4	-0.472542	5.97412	4.8629	0.0604057	0.109861	1.21892	0.959156
Sec24d	-0.0127658	6.78778	0.00285064	0.958803	0.969677	0.0182708	0.013373
Rskr	0.799568	1.12567	6.5838	0.0348855	0.0720068	1.45735	1.14263
Mrps12	-0.320304	5.22523	1.43856	0.266578	0.356661	0.574176	0.447745
Mtus2	-0.0148811	6.17166	0.00358819	0.953786	0.965747	0.0205492	0.0151365
Fbxw11	-0.289571	5.39253	2.54636	0.151369	0.227626	0.819962	0.642779
Tmem260	-0.988658	4.13365	46.1576	0.000179157	0.00179443	3.74677	2.74607
Prpf38a	0.554903	5.30658	8.13962	0.0226452	0.0516291	1.64502	1.28711
Uba7	-2.97464	2.22633	81.8048	2.54864e-05	0.000554915	4.59369	3.25577
LOC108348108	7.69309	7.9352	1276.71	1.0304e-09	1.23122e-05	8.987	4.90966
Nphp4	-0.709154	3.63004	14.957	0.00529466	0.0172246	2.27616	1.76385
LOC108353263	-0.226399	-0.436039	0.410278	0.55362	0.638903	0.256788	0.194565
Selenow	0.00101049	7.2264	5.30735e-06	0.998221	0.99877	0.000773111	0.000534713
Cdc14b	-0.856251	3.76185	16.1978	0.00428097	0.0148185	2.36846	1.8292
Klhl38	-2.59523	2.19732	37.5382	0.000351478	0.00272813	3.4541	2.56413
Ccdc96	-0.518032	0.241889	1.6943	0.23126	0.318356	0.635899	0.497087
Mtif2	0.0937342	3.66909	0.248406	0.63236	0.710691	0.199036	0.148319
Scp2	-0.842425	5.45366	15.8781	0.0045167	0.0154006	2.34518	1.81246
Ncoa5	-0.117764	5.09287	0.78882	0.401806	0.496656	0.395984	0.303944
Psmd14	-0.242118	5.66939	2.07996	0.189324	0.27125	0.722795	0.566629
Papss2	-1.09802	3.48762	5.63701	0.0466817	0.0900257	1.33085	1.04563
Entpd7	-0.22864	1.96801	0.991595	0.350125	0.444453	0.455777	0.352174
Rnf113a1	1.26929	3.35473	47.521	0.000162696	0.00167736	3.78862	2.77537
Psmd4	0.996519	7.42157	23.7099	0.00145521	0.00694699	2.83707	2.1582
mrpl9	1.12752	5.53948	18.8803	0.00280755	0.0109596	2.55167	1.9602
Megf10	-0.425349	3.82456	0.97419	0.354141	0.448328	0.450824	0.348404
Haghl	0.33624	1.3131	1.03848	0.339646	0.433612	0.468974	0.362899
Fam168a	-0.107758	6.29875	0.487998	0.505719	0.595764	0.296091	0.224925
Sptlc1	-0.0820124	5.10906	0.442568	0.525638	0.613544	0.279313	0.212154
Akirin1	0.150529	5.4563	0.939465	0.36237	0.456458	0.440847	0.340599
Baz2a	-0.447545	5.62778	2.12163	0.185438	0.266835	0.731801	0.573757
Gigyf1	-0.506986	3.83488	1.5051	0.256688	0.345986	0.590595	0.460942
Ech1	-0.179796	5.41011	1.09604	0.327422	0.421364	0.484892	0.375342
Zc3hav1l	-0.362899	2.26774	1.30114	0.288818	0.380456	0.539376	0.419696
Ndufa6	1.046	6.60287	24.8008	0.00127302	0.00636722	2.89517	2.19605
Ablim1	-1.60939	4.57171	109.682	9.04717e-06	0.00033543	5.04349	3.4744
Nck2	-0.227647	4.11675	1.96066	0.201085	0.284958	0.69662	0.545219
Chn1	0.73225	5.96037	23.4684	0.00149992	0.00711496	2.82393	2.14783
Zbtb6	-0.393021	2.90247	4.09222	0.079734	0.136888	1.09836	0.863634
Rcn1	-0.0533241	8.29839	0.11222	0.746727	0.807552	0.126838	0.0928297
Kif2c	-2.17321	4.94401	170.836	1.83159e-06	0.000166032	5.73717	3.77981
Hnrnpul2	0.117	7.24964	0.609246	0.45879	0.552113	0.338386	0.257972
LOC102552818	-0.337306	1.81126	1.674	0.233814	0.321021	0.631129	0.493466
Fdxacb1	-0.786384	0.568141	6.55973	0.0351346	0.0723832	1.45427	1.14036
Phf21a	0.00636193	4.61269	0.0021119	0.964535	0.973579	0.0156819	0.0116286
Irf7	-1.27904	3.37963	22.9361	0.0016048	0.00745268	2.79458	2.12769
Pigc	-0.356612	4.48117	4.00164	0.0825084	0.140701	1.0835	0.851703
Stx6	-0.398478	5.39122	1.89375	0.208126	0.292996	0.681674	0.533139
Slc35f6	0.494465	7.32482	19.8405	0.00244039	0.00994551	2.61254	2.00237
Eri2	-1.13202	3.68317	37.8849	0.000341242	0.00267453	3.46694	2.57275
Il20rb	-1.01071	2.16261	9.52414	0.0160326	0.0395242	1.795	1.40314
Ywhag	0.822078	7.67345	21.3303	0.00198294	0.00866016	2.70269	2.06247
Chd4	-0.0991999	8.13443	0.545869	0.482295	0.574055	0.316687	0.241046
Zranb1	-0.016112	4.45497	0.00775519	0.932112	0.949514	0.030532	0.0224984
Elovl1	0.467593	6.86464	13.5919	0.00678996	0.0206339	2.16813	1.68542
Ak1	0.456612	4.62587	6.7252	0.0334671	0.0696445	1.47538	1.15711
Atp6v1g2	-0.256382	0.361117	0.17167	0.690126	0.761489	0.161071	0.118337
Slfn1	-0.434578	-0.188261	1.30552	0.288069	0.379633	0.540504	0.420636
Mtcp1	1.39487	2.98364	22.558	0.00168498	0.00773486	2.77341	2.11155
Cfdp1	0.870535	7.05886	40.8496	0.000267427	0.00229232	3.57279	2.63973
Exog	-0.696628	3.77825	4.73808	0.0630874	0.113676	1.20006	0.944333
Morn2	-0.643668	1.69263	6.83853	0.0323833	0.0679001	1.48968	1.16813
Sys1	0.663065	5.59037	4.7505	0.0628138	0.113258	1.20194	0.94593
RGD1561445	-1.56557	3.69014	47.8298	0.000159237	0.00165743	3.79796	2.78057
Pir	1.14995	4.46225	64.0099	5.95764e-05	0.000925719	4.22493	3.03352
Slc22a5	0.790106	3.01098	14.1278	0.00614602	0.0191746	2.21141	1.71727
Cox5b	0.656286	7.02175	9.84462	0.0148671	0.0371181	1.82777	1.43041
Spry1	0.278164	1.15081	0.390671	0.550325	0.635899	0.259381	0.196612
Gcat	1.01786	4.10106	18.5364	0.00295592	0.0113497	2.52931	1.94502
Nek2	-1.73497	5.1787	96.9921	1.40009e-05	0.000412987	4.85384	3.38406
Dnaja1	1.6874	8.94094	170.417	1.84804e-06	0.000166032	5.73329	3.77981
Cnih1	0.44902	6.58497	11.013	0.0114326	0.0303506	1.94186	1.51783
Arid4b	-0.147114	4.27627	0.567952	0.473867	0.566621	0.324343	0.246708
Cacna1c	-0.961864	5.17859	20.7126	0.00215816	0.0091511	2.66592	2.03853
Capn5	-0.858	5.15096	26.4064	0.00105421	0.0056793	2.97707	2.2457
Tfr2	-2.28667	-0.126345	13.1109	0.00744265	0.0221334	2.12827	1.65495
Mrps33	0.862653	5.47338	12.2108	0.00889346	0.02532	2.05093	1.59654
LOC100910914	0.546933	0.277857	2.4426	0.158855	0.236294	0.799	0.626547
Dynlrb1	0.826255	7.4558	10.9822	0.0115093	0.0305067	1.93895	1.5156
Hspd1	0.702495	9.03485	18.9572	0.00277564	0.010867	2.55664	1.96389
Pyurf	-0.283921	4.43876	2.63767	0.145169	0.220102	0.838126	0.657376
Sp2	-0.714517	4.54854	19.4241	0.00259166	0.0103339	2.58642	1.98574
Pfdn1	0.866392	7.20989	8.49092	0.0206801	0.0480963	1.68445	1.31789
Kbtbd2	-0.0944748	5.11105	0.556419	0.478236	0.570588	0.320358	0.243677
Pam	-0.592654	8.25031	8.23836	0.0220696	0.0506616	1.65621	1.29532
Pfdn4	0.360838	5.02584	5.90286	0.0429094	0.0842742	1.36745	1.07431
Dtwd1	1.26295	2.53888	38.2854	0.00032988	0.00260525	3.48164	2.58415
LOC680933	-0.0731557	3.65221	0.21766	0.653965	0.729688	0.184446	0.136863
Fech	-0.740768	4.38566	30.5163	0.000676474	0.00423425	3.16975	2.37322
Kdelr3	0.71494	6.87127	14.9862	0.0052675	0.017162	2.2784	1.76543
Pdcd7	0.303816	3.4745	3.31621	0.108214	0.173749	0.965717	0.760078
Rmnd5b	-0.226439	3.8212	1.55393	0.24976	0.33825	0.602477	0.470762
Lrrk1	-1.11808	5.15244	11.4339	0.0104463	0.0284593	1.98104	1.54578
Bard1	-1.34499	4.38484	101.258	1.20206e-05	0.000381036	4.92007	3.41903
Adam10	-1.91981	4.56767	57.6979	8.48603e-05	0.00112905	4.0713	2.94729
Slc52a3	-1.92743	1.20791	3.35639	0.106438	0.171845	0.972905	0.764864
Stn1	-0.619281	5.76594	10.7372	0.0121437	0.0317446	1.91565	1.49833
Lgals9	-1.27525	3.05485	4.58321	0.0666331	0.118729	1.17631	0.925442
Frmd8	-0.204603	6.48991	2.69396	0.141515	0.215437	0.849196	0.666679
Pard3b	-0.41653	2.39985	1.45802	0.263629	0.353308	0.579007	0.451846
Sbsn	0.9915	-0.141956	6.38907	0.0369676	0.0752001	1.43218	1.12378
Lrp4	-0.721464	3.56322	5.57595	0.0476077	0.0914427	1.32232	1.03885
Timm9	0.778424	4.67675	13.0123	0.00758613	0.0224096	2.11998	1.64957
Zfp569	-2.09374	1.3831	26.7675	0.00101172	0.00553272	2.99494	2.25706
Morf4l1	0.273207	7.99359	2.39555	0.162413	0.240384	0.789379	0.619094
Efs	0.233451	6.08048	3.94283	0.0843773	0.143133	1.07377	0.844261
Tfec	-0.876064	0.504797	2.14084	0.183684	0.264693	0.735929	0.577257
Zfp41	-1.88374	3.04688	85.5277	2.18083e-05	0.000513464	4.66138	3.28949
LOC102548633	-2.20867	1.60329	43.9566	0.00021045	0.00197229	3.67685	2.70503
Spop	-0.924733	3.29085	6.75839	0.033145	0.0691307	1.47958	1.16033
Etaa1	-0.924787	2.21035	9.2533	0.0171097	0.0415031	1.76676	1.38192
Ring1	0.618615	4.81354	10.9148	0.0116795	0.0308008	1.93258	1.51144
Unc5b	-0.0133168	8.17935	0.00609604	0.939792	0.955545	0.0269685	0.0197487
Sgpl1	0.199506	7.10406	0.482435	0.508081	0.598134	0.294067	0.223201
LOC108348051	0.517925	6.11641	13.4553	0.00696767	0.021051	2.15691	1.67673
Eif3h	1.14326	9.02739	69.8831	4.4054e-05	0.000765118	4.35601	3.11627
Ppm1k	-0.490108	2.56401	5.80285	0.0442808	0.0864278	1.35378	1.06335
Ap1m1	0.150062	6.94465	1.06976	0.332918	0.426828	0.477663	0.369747
Coa4	0.248765	3.77403	1.26689	0.294781	0.386645	0.530501	0.412688
Commd9	0.710056	6.33779	21.6937	0.00188824	0.00837199	2.72394	2.07717
Gstm1	-0.21881	5.00193	0.377844	0.556785	0.641812	0.254312	0.192592
Elmo3	1.42878	2.79776	44.6677	0.000199633	0.00191469	3.69977	2.7179
St3gal2	-1.65997	6.14298	178.025	1.57622e-06	0.000154282	5.80238	3.81168
LOC120103424	-1.20898	1.61318	16.5552	0.00403554	0.0142287	2.3941	1.84683
Slirp	-0.0447266	3.6652	0.0339765	0.8586	0.895315	0.066209	0.0480241
Tada2b	0.148233	4.57107	1.21576	0.304024	0.396506	0.517092	0.401751
Bcl2l13	-0.313803	5.76569	6.39176	0.0369378	0.0751651	1.43253	1.12398
Cox7a2l2	-0.272574	4.23163	0.349848	0.571441	0.6551	0.243029	0.183693
Vldlr	0.52377	8.0227	11.8212	0.00963262	0.0268487	2.01626	1.57108
Ddx27	0.51658	6.20098	15.3349	0.00495636	0.0164419	2.30484	1.78405
Osbpl1a	0.203687	4.7354	1.09905	0.326802	0.420747	0.485715	0.375979
Wbp11	0.050567	6.92043	0.125092	0.733227	0.796557	0.134761	0.0987831
Rassf5	1.38855	3.9302	31.3918	0.000619415	0.00399427	3.20802	2.39856
Ints11	0.424168	5.33592	6.92999	0.0315412	0.0665524	1.50112	1.17684
Rraga	-0.0709498	5.97636	0.372888	0.559323	0.644117	0.252337	0.191035
Zcchc17	0.196226	4.91283	1.74727	0.224781	0.311382	0.648241	0.506706
Ctf1	-0.768347	4.84441	11.1643	0.0110649	0.0296845	1.95605	1.52747
Senp3	-0.197704	6.43099	1.8112	0.217292	0.303214	0.662957	0.518251
Ankle2	-0.382351	4.65625	3.83224	0.0880442	0.147696	1.0553	0.830631
Pgls	0.869667	6.94494	5.41386	0.0501838	0.0950763	1.29944	1.02193
Txndc11	1.69467	6.15761	91.5887	1.71422e-05	0.000445288	4.76593	3.35136
Frem1	-2.39725	1.42282	11.4256	0.0104648	0.0284968	1.98027	1.5452
Ppp1ca	-0.126054	8.7771	0.271482	0.617238	0.697303	0.209548	0.156579
Bcar1	-0.735365	8.78313	28.85	0.000804737	0.00471363	3.09435	2.32664
Uggt2	-0.977392	5.23052	54.0255	0.000105971	0.00130273	3.97481	2.88515
Glt8d2	0.249866	2.27719	0.663221	0.440299	0.534179	0.356253	0.272313
LOC499235	1.27212	5.65139	29.4127	0.00075823	0.0045414	3.1202	2.34281
Igbp1	0.520958	3.96599	10.9235	0.0116573	0.0307695	1.9334	1.51188
Cdh3	-0.852143	5.23961	2.37726	0.163826	0.242022	0.785617	0.616145
Klf11	-0.440105	3.64018	2.85319	0.131824	0.203484	0.880004	0.69147
LOC100362342	-0.663307	2.76175	8.14445	0.0226166	0.0515934	1.64557	1.28741
Frmpd1	-0.679022	0.65978	5.11833	0.0553617	0.102664	1.25679	0.988583
Sipa1l1	-1.10894	5.73319	14.705	0.00553661	0.0177793	2.25676	1.75008
Tuba1a	-0.322675	9.004	4.23434	0.0756213	0.131528	1.12136	0.880981
Kat2b	-0.438912	4.83514	7.67015	0.0256602	0.0567909	1.59074	1.24572
Gaa	0.513532	8.835	3.87773	0.0865111	0.145862	1.06293	0.836059
Pms1	-0.705764	3.21661	8.55904	0.0203245	0.0474701	1.69198	1.32358
Mmadhc	-0.146108	4.98934	0.868026	0.380268	0.47465	0.41991	0.323627
Adh5	0.335842	5.70205	3.32067	0.108015	0.173594	0.966516	0.760466
Erich1	0.204779	2.37249	0.428914	0.53192	0.619062	0.274154	0.208266
Tm9sf2	-0.308732	6.60565	3.79936	0.0891742	0.149173	1.04976	0.82631
Deptor	-2.87997	5.06308	109.399	9.13084e-06	0.00033543	5.03949	3.4744
Hgs	0.950303	7.69279	25.0072	0.00124186	0.00627974	2.90593	2.20206
Stx18	0.614582	5.83893	10.0654	0.0141265	0.0356867	1.84996	1.44749
LOC100359930	-0.255387	4.23747	0.0997896	0.760618	0.819312	0.118833	0.0865506
Nipa1	-1.32872	2.75765	19.368	0.00261292	0.010383	2.58287	1.98368
Bub1	-1.9771	5.1066	207.111	9.06609e-07	0.000123527	6.04258	3.90824
Pink1	0.397977	3.45615	4.80276	0.0616791	0.1116	1.20986	0.952338
Stom	1.38602	0.789353	5.73641	0.0452231	0.0877938	1.34464	1.05654
Slc25a38	1.89273	4.31767	87.3831	2.02257e-05	0.000490217	4.6941	3.30961
Aff3	-0.691241	4.14988	2.23452	0.175443	0.255312	0.755864	0.592928
Tsen34	-0.287967	6.28729	3.40413	0.104377	0.169089	0.981395	0.771884
RGD1565459	2.29354	-0.0927018	22.2255	0.00175973	0.00798597	2.75455	2.09767
Btf3	0.851474	9.39772	14.3356	0.00591728	0.0186313	2.22788	1.72976
LOC120097069	1.04402	3.04809	16.6968	0.00394328	0.0140025	2.40414	1.8538
LOC120094192	-0.142769	4.65544	0.820615	0.392931	0.487451	0.405684	0.312069
Gng10	-0.0478696	6.05628	0.077847	0.787709	0.841456	0.103634	0.0749684
Trmt6	0.639409	5.32538	23.8259	0.00143433	0.00688859	2.84335	2.16187
Gp1bb	0.773174	0.179901	2.28581	0.171144	0.250429	0.766638	0.601316
Tenm3	-1.32844	5.62207	35.7295	0.000411677	0.00304213	3.38544	2.51682
Scrn1	-0.324465	8.17206	2.82697	0.133358	0.20548	0.87498	0.687231
RGD1561551	-2.33106	0.0827806	30.4068	0.000684073	0.00425198	3.1649	2.37141
Ust	-0.954559	3.45858	13.8829	0.00643027	0.0198059	2.19177	1.70321
Gemin5	-0.27664	5.16204	3.96947	0.083524	0.141886	1.07819	0.848059
Cnot11	-0.531473	5.19595	16.2165	0.00426767	0.0147887	2.36981	1.83007
Nudt3	0.601066	6.34627	9.74268	0.0152258	0.037862	1.81742	1.4218
Zfp819	-0.051117	1.40371	0.0237494	0.881555	0.912407	0.0547508	0.0398112
Glrx2	0.4439	5.17735	4.85698	0.0605296	0.110036	1.21803	0.958464
Snapc3	0.0941602	5.96257	0.588434	0.466282	0.559173	0.331351	0.252454
Ubqln2	-0.456799	6.63598	1.95357	0.201816	0.285757	0.695044	0.544004
Mlx	0.0780792	6.20827	0.414197	0.538857	0.625613	0.268526	0.203694
Cyb561d1	0.205609	2.14844	0.821744	0.392621	0.487118	0.406026	0.312366
Dusp7	-0.629168	6.74165	11.4068	0.0105065	0.0285843	1.97854	1.54387
Map3k2	0.474132	4.40042	4.91178	0.0593958	0.10842	1.22624	0.964889
Lmbrd1	0.677544	5.55732	18.1453	0.00313692	0.0118655	2.5035	1.92571
Tdg	-0.48235	6.12816	5.22075	0.0534923	0.0999186	1.27171	1.00035
Dcaf12	0.592842	5.33023	24.9471	0.00125084	0.00629783	2.9028	2.20081
LOC100363472	-0.206623	-0.00471908	0.150823	0.708447	0.777055	0.149693	0.109548
Tp53rk	0.407746	1.68693	2.53663	0.152051	0.228334	0.818012	0.641429
Tmco3	0.795227	4.70825	20.9211	0.00209691	0.00898707	2.67842	2.04638
Prkacb	-0.0118384	5.26673	0.00810645	0.930596	0.948455	0.0312388	0.022983
Il18rap	-1.84705	4.18242	67.4668	4.97342e-05	0.000822489	4.30334	3.08487
Lars2	-0.49234	3.3386	4.82686	0.0611645	0.11082	1.2135	0.955384
Hnrnpc	0.478583	8.28183	9.92183	0.0146026	0.0366031	1.83557	1.43648
Sec31b	-0.815155	1.12544	2.12545	0.185087	0.266426	0.732624	0.574423
Vsig10	0.247916	6.07954	0.916244	0.36804	0.462139	0.434105	0.335227
Wdr45	0.0976761	4.77819	0.51619	0.494054	0.585021	0.306226	0.232828
Rbm25	0.113604	6.72929	0.726048	0.420315	0.514909	0.376425	0.28827
Pot1	-0.67013	3.47322	11.0438	0.0113566	0.0302361	1.94475	1.51947
Srp9	0.312253	5.14295	2.60692	0.147218	0.222588	0.832038	0.652498
Iqgap1	-0.496375	8.10913	1.96223	0.200924	0.284763	0.696969	0.545516
LOC120097793	-0.90408	1.78674	16.0948	0.00435515	0.014997	2.361	1.82399
Cdk13	0.0428735	5.87957	0.0482106	0.832013	0.875229	0.0798697	0.0578783
Golga2	0.170844	6.4487	1.34761	0.281006	0.372337	0.551285	0.429063
Kidins220	-0.910181	6.76543	13.7674	0.00657008	0.0201556	2.18243	1.69561
Nars1	1.14349	8.63275	49.2005	0.000144958	0.00156647	3.83876	2.80508
Hmgcl	1.30112	3.69836	41.7082	0.00024991	0.00220545	3.60222	2.6565
Kif5b	-0.585852	7.52925	10.1985	0.0137025	0.0348364	1.8632	1.45797
Diaph2	-0.181426	2.8699	0.383097	0.554121	0.639367	0.256395	0.19425
Gnpnat1	1.26864	3.89911	71.6145	4.04816e-05	0.000738192	4.39274	3.13183
Dnah7	-0.865071	1.17494	1.91825	0.205509	0.289874	0.687168	0.537791
Hm13	0.808647	8.10437	22.2061	0.00176421	0.00799719	2.75345	2.09706
Dcaf17	-0.600941	4.10479	7.31237	0.0283097	0.0611926	1.54806	1.2133
Atp6ap1	0.041369	8.42845	0.110311	0.748802	0.809137	0.125633	0.0919779
Trabd2b	0.0643846	1.44161	0.012035	0.915497	0.938108	0.038343	0.0277472
LOC100912823	-0.348408	2.24804	2.40813	0.161452	0.239294	0.791957	0.621068
Pdp2	0.717687	5.5369	14.4896	0.00575464	0.0182584	2.23998	1.73854
Naf1	-0.0990284	3.01742	0.353487	0.56949	0.653432	0.244514	0.1848
Rnps1	0.62646	8.16049	14.2413	0.00601965	0.0188573	2.22043	1.72452
Kat2a	-0.103786	5.98128	0.68796	0.432244	0.52676	0.364271	0.278388
Tmem251	0.996673	3.93137	28.2057	0.000862516	0.0049454	3.06423	2.3058
Wrn	-0.340881	3.94066	4.59131	0.0664412	0.11844	1.17756	0.9265
Itga8	-3.35006	5.01902	266.425	3.59096e-07	0.000108836	6.44479	3.96323
Socs4	-0.27971	2.16297	1.10326	0.325935	0.419903	0.486869	0.376851
Tspan9	-1.14586	7.09798	96.2231	1.44008e-05	0.000416646	4.84161	3.38023
Slc25a46	-0.328597	4.43149	6.65544	0.0341575	0.0708343	1.46651	1.14976
Krtcap2	1.29242	5.27195	21.065	0.0020559	0.00887928	2.687	2.05162
Socs6	0.579691	4.66196	12.7946	0.00791556	0.0231424	2.10152	1.63559
Lin28b	-1.09009	1.2411	11.072	0.0112874	0.0301123	1.94741	1.52126
Stxbp6	0.378051	4.99341	7.45043	0.0272476	0.0594453	1.56467	1.22588
Pan2	0.0362559	4.47458	0.0705679	0.797605	0.849525	0.0982122	0.0708238
Endog	0.698231	3.14239	4.20974	0.076313	0.132365	1.1174	0.878226
Idh3a	-0.205402	6.50251	2.74198	0.138495	0.211893	0.858565	0.673884
Crebrf	0.709878	3.96394	17.0261	0.00373879	0.0134969	2.42727	1.86976
Dipk1b	0.475941	4.35851	2.96693	0.125437	0.195799	0.901575	0.708189
Zfp410	0.619215	4.91977	26.6733	0.00102259	0.00557169	2.9903	2.25401
LOC498675	3.06507	0.245604	64.42	5.8287e-05	0.000909232	4.23443	3.04133
Pcid2	0.180408	4.70941	0.29882	0.600365	0.681269	0.221584	0.166681
Cox6c	-0.0263105	6.99441	0.0207984	0.889096	0.917744	0.0510513	0.0372783
Parp9	-1.00401	3.96237	34.7132	0.000451269	0.00324574	3.34556	2.48869
Cd68	-0.111597	1.13788	0.0960511	0.764983	0.822815	0.116348	0.0846977
Vps25	-0.432232	5.95682	8.57327	0.0202512	0.0473359	1.69355	1.32481
Sall2	-0.693278	3.40957	8.99868	0.0182078	0.0435218	1.73974	1.36129
Palld	-0.995414	5.6871	19.8875	0.00242403	0.00989569	2.61546	2.00455
Cnn2	0.469843	10.2334	6.72904	0.0334297	0.0695908	1.47587	1.15745
Tmem231	-0.560161	4.25882	6.06162	0.0408425	0.081243	1.38889	1.09021
Hapln3	-0.303131	1.55667	1.18188	0.310385	0.403174	0.508099	0.394508
Rfx7	-1.44995	4.6673	17.6318	0.00339651	0.0125689	2.46897	1.9007
Ssr3	0.583903	6.63708	14.033	0.00625411	0.0194383	2.20383	1.71134
C1rl	-1.44132	3.47534	52.0856	0.000119823	0.00139957	3.92146	2.85401
Timm17b	1.13237	5.78936	15.1503	0.00511815	0.016829	2.29089	1.77394
Mrps34	0.231895	5.42296	0.543107	0.483368	0.574988	0.315723	0.240341
Rsrc1	0.295488	5.41813	2.64301	0.144817	0.219617	0.839181	0.658333
Vkorc1	0.405878	5.65175	1.85887	0.211932	0.297227	0.673803	0.526911
Hoxa1	-0.615434	2.1986	3.60225	0.0963643	0.15845	1.01608	0.800107
Mfsd8	-0.448321	2.7243	4.10296	0.0794131	0.136475	1.10011	0.864948
Mtmr4	-0.207711	5.37575	1.75289	0.224108	0.310657	0.649543	0.507719
Rapgef3	-0.703171	0.766024	1.46424	0.262697	0.352313	0.580545	0.453072
Scarf1	0.758483	0.51737	5.50158	0.0487679	0.093043	1.31187	1.03132
Taf7	0.90322	4.00202	7.94838	0.0238157	0.0536931	1.62314	1.27008
Mtr	-0.139748	5.20835	0.476921	0.510443	0.599674	0.292053	0.222085
Trex1	0.589154	4.62655	11.3935	0.0105363	0.0286523	1.97731	1.54284
Tnfsf12	-0.137166	4.73543	0.658311	0.441928	0.535736	0.354649	0.271049
Myo1a	0.62921	-0.455932	3.00947	0.123154	0.193194	0.909553	0.714005
Itpa	-0.264574	6.07613	2.55779	0.150573	0.226685	0.822251	0.644576
Gapdh	1.27926	13.2189	53.8639	0.000107045	0.00130785	3.97043	2.88344
Eef1akmt1	0.915924	3.98132	17.7318	0.00334388	0.0124396	2.47575	1.90519
Kctd11	0.0469259	2.23382	0.0129793	0.91226	0.935593	0.0398813	0.028913
Gmfb	-0.050221	4.19658	0.0494203	0.829957	0.873604	0.0809443	0.0586852
Zfp385a	-0.177364	6.10514	2.16403	0.181595	0.262284	0.740896	0.581227
LOC108350834	-0.263884	0.764517	0.449513	0.522497	0.610653	0.281916	0.214206
Rabepk	0.392787	4.29113	3.84303	0.0876772	0.147312	1.05711	0.831763
Nkap	0.377025	3.85071	7.25542	0.0287632	0.0619711	1.54116	1.20781
Gyg1	0.527017	6.35726	19.6037	0.00252497	0.0101646	2.59774	1.99291
Timm44	0.161413	6.0036	1.72483	0.227495	0.314149	0.643029	0.502864
Polr1g	0.84548	6.63591	12.0575	0.00917533	0.0259248	2.03738	1.58628
LOC100363372	-0.731562	0.796115	5.29539	0.0521812	0.097975	1.28249	1.00888
Txnip	-0.375333	6.28005	3.73163	0.091563	0.152147	1.03828	0.817738
Acp2	-0.116913	5.86427	0.907319	0.370257	0.464434	0.431497	0.333076
Nek11	0.502925	-0.562403	1.19665	0.307588	0.40041	0.512031	0.397495
Ofd1	0.240571	5.17699	1.75139	0.224286	0.310863	0.649197	0.507431
Rbak	-0.261764	2.25644	1.63318	0.239069	0.326622	0.621476	0.485954
Ttc5	0.113837	3.28296	0.354246	0.569086	0.65303	0.244822	0.185067
Tgfb2	-0.8446	6.68749	25.2248	0.00121005	0.00619223	2.9172	2.20815
Actr6	0.184499	3.8863	1.59387	0.244289	0.332348	0.612096	0.478408
Agpat4	0.960642	5.24473	49.7533	0.000139659	0.00153535	3.85493	2.81379
Tceal5	-1.1713	3.34294	38.1932	0.000332453	0.00261864	3.47827	2.58192
Rnf149	0.030397	4.84039	0.0540676	0.822296	0.868026	0.084972	0.0614674
Cops4	0.678358	6.21631	13.2181	0.00729049	0.0217949	2.13724	1.66165
Msx1	-0.376017	1.46038	2.41258	0.161113	0.238881	0.79287	0.621819
Slc35e3	-1.25693	6.05606	59.4911	7.64854e-05	0.00106642	4.11642	2.97207
B3gntl1	-0.513152	3.04214	3.8014	0.0891038	0.149118	1.0501	0.826471
Phyhd1	1.37219	5.54833	19.1821	0.00268501	0.0105885	2.57105	1.97517
Slco3a1	-1.3213	4.79602	29.4708	0.000753622	0.0045206	3.12285	2.3448
Casd1	-0.388201	3.42598	4.82003	0.0613099	0.111032	1.21247	0.95455
Sacm1l	0.796031	6.05144	26.2919	0.00106816	0.00572489	2.97136	2.24223
LOC120093238	1.81482	0.465748	17.9295	0.00324286	0.0121619	2.48907	1.915
Paip2	0.878038	6.31242	32.7104	0.000544486	0.00366126	3.26401	2.43637
RGD1565367	0.204866	1.17912	0.390515	0.550402	0.635927	0.25932	0.196593
Pak2	-0.805273	5.26229	5.23477	0.0532428	0.0995615	1.27374	1.00191
Tmem131	-0.0414401	6.54207	0.0340934	0.85836	0.895221	0.0663304	0.0480698
Cherp	0.0636592	6.78642	0.144999	0.713828	0.781665	0.146407	0.106979
Mpg	0.574463	3.45745	5.42417	0.0500146	0.0948159	1.3009	1.02312
Xrcc5	-0.949814	5.57823	56.213	9.26908e-05	0.00120256	4.03296	2.91989
Sdc2	0.838652	7.07981	49.4569	0.00014247	0.0015513	3.84628	2.8093
Igfbp7	0.50554	8.11822	3.35446	0.106522	0.171958	0.97256	0.764577
Gdpgp1	0.232438	2.28777	1.19406	0.308076	0.400843	0.511342	0.397026
Cetn2	-0.444116	4.04697	7.08163	0.0302059	0.0644042	1.51991	1.19109
Wdr12	0.569523	5.59156	5.70779	0.045637	0.0884336	1.34068	1.05338
P3h3	-0.145625	6.68851	1.37241	0.276961	0.367876	0.557581	0.434299
Loxl2	0.757706	7.42165	11.4098	0.0104997	0.0285737	1.97882	1.54403
Dhx36	0.0271158	4.76666	0.02435	0.88008	0.91143	0.0554779	0.0402769
Csgalnact1	-2.54417	4.12977	105.267	1.04722e-05	0.000358545	4.97996	3.44546
Heatr5b	-0.627393	5.72218	8.58497	0.0201912	0.0472234	1.69484	1.32584
LOC102548320	-0.554042	2.86864	6.79083	0.0328339	0.0686016	1.48368	1.16367
Ctnnd2	-2.85603	-0.10045	60.4594	7.23962e-05	0.001036	4.14028	2.98464
Lrrc47	0.608545	5.96208	25.9455	0.00111179	0.00587937	2.95398	2.23067
Ndufab1	0.244603	6.40177	2.41268	0.161106	0.238881	0.792889	0.621819
Arhgef25	0.999731	7.36462	64.5542	5.78729e-05	0.000905135	4.23752	3.04329
Rad17	0.485735	5.02616	7.30206	0.0283912	0.0613362	1.54682	1.21228
Ddx39b	-0.268896	8.01656	1.64616	0.237381	0.324836	0.624554	0.488336
Acsl4	-0.0822542	5.63778	0.125658	0.732652	0.796077	0.135102	0.0990448
Psma5	0.0241754	6.42779	0.0162693	0.901828	0.927522	0.0448762	0.032676
Rfc3	-0.775901	5.68209	9.73887	0.0152394	0.0378735	1.81703	1.42166
Herpud2	0.236783	4.80892	2.20929	0.177612	0.257934	0.750528	0.588491
Desi2	-0.392391	5.63231	3.34405	0.106979	0.172366	0.970701	0.763549
Mrpl32	0.909964	4.62539	12.7285	0.00801922	0.0233495	2.09587	1.63172
Tmem165	-0.619807	5.44753	19.4147	0.00259518	0.0103366	2.58583	1.98562
Slc25a4	0.388579	8.97016	3.05755	0.120639	0.189997	0.918514	0.721253
Daam1	-0.295323	4.09153	2.8186	0.133853	0.206082	0.873373	0.685959
Rchy1	0.610323	5.46264	12.9197	0.00772407	0.0227215	2.11215	1.64356
Klhl25	0.694714	3.43287	18.7099	0.00287984	0.0111478	2.54063	1.95281
Prcc	0.359245	5.58437	5.53691	0.0482124	0.0922925	1.31684	1.03483
Yipf3	0.201548	7.0517	1.11838	0.322856	0.41652	0.490991	0.380364
Fbxw2	0.131415	5.30276	0.940787	0.362052	0.456105	0.441229	0.340935
Slc22a20	2.70484	0.293902	31.0516	0.000640835	0.00407796	3.19325	2.38956
Dtymk	0.0872103	5.37808	0.306176	0.596001	0.677217	0.224753	0.169272
Hk2	0.757087	5.69112	13.8972	0.00641321	0.0197759	2.19292	1.70386
Actr8	0.212379	4.95757	3.19999	0.113576	0.180998	0.944712	0.742326
Znf768	0.35738	4.92394	6.05931	0.0408716	0.0812739	1.38858	1.09005
Doc2g	0.372646	0.114715	0.702044	0.427768	0.522264	0.368792	0.28211
Tmem198	0.254368	0.740109	0.57492	0.471263	0.564156	0.326737	0.248601
Card9	1.09642	6.15242	44.1168	0.00020795	0.00195976	3.68204	2.7078
Polr3c	-0.38414	4.05159	4.21693	0.0761101	0.132128	1.11856	0.879004
Edn1	-0.458643	3.2481	5.03771	0.0568928	0.104812	1.24494	0.979588
Acvr2a	-0.00878395	4.41066	0.00373838	0.95283	0.965188	0.0209847	0.0153879
Ehmt2	-0.284799	7.26077	5.51149	0.0486114	0.0928723	1.31326	1.03211
Thoc5	0.820912	6.16386	23.4449	0.00150438	0.00712738	2.82264	2.14707
Gnb1	0.265777	8.41218	4.33624	0.072841	0.127865	1.13762	0.893248
Msantd4	-0.180298	4.55462	1.14792	0.316963	0.410379	0.498992	0.386815
Nob1	1.23217	6.79882	39.0674	0.00030904	0.00249345	3.50998	2.6032
Ecscr	0.531368	2.76803	6.03774	0.041145	0.0816546	1.38568	1.08802
Trim80	2.24384	-0.38658	20.5394	0.00221079	0.00928207	2.65545	2.03236
Apc	-0.510106	5.72772	2.37487	0.164012	0.242217	0.785125	0.615795
Serpinb1a	0.800943	3.09096	4.60367	0.0661502	0.118045	1.17947	0.927953
Eif3g	1.0166	7.25275	20.743	0.00214909	0.00912886	2.66775	2.03958
Prr14l	-0.168048	4.49348	0.99296	0.349812	0.444246	0.456165	0.352377
Ngdn	1.37382	5.65117	47.3125	0.000165086	0.00169193	3.78229	2.77162
Polr2a	-0.763076	7.40824	20.0336	0.00237405	0.00975164	2.62451	2.01092
Pxylp1	-1.99164	4.12737	129.589	4.979e-06	0.000246863	5.30286	3.60754
Cnih2	-0.57041	0.908608	1.44083	0.266231	0.356237	0.574741	0.448261
Spats2l	-0.643006	5.18977	21.0905	0.00204876	0.00886016	2.68851	2.05256
Stx8	0.734328	3.88313	9.33252	0.0167854	0.0410077	1.77507	1.38713
Retsat	0.0853757	5.84748	0.268584	0.61909	0.699065	0.208246	0.155482
Slfn2	-0.221086	5.2522	2.0326	0.193877	0.276728	0.712474	0.557947
Inip	0.0998045	4.57397	0.490125	0.504821	0.59504	0.296862	0.225454
Lnpep	-0.67549	4.86748	13.0606	0.00751536	0.0222721	2.12405	1.65224
LOC120094351	1.34782	1.42467	9.38607	0.0165706	0.0405907	1.78066	1.39157
Mrpl41	-0.335547	5.16877	3.37641	0.105567	0.170624	0.976471	0.76796
Taldo1	0.40734	8.52858	7.08335	0.0301912	0.064386	1.52012	1.19121
Slc12a6	-1.8024	3.34915	20.224	0.00231086	0.00957128	2.63623	2.01903
Reep3	-1.17312	6.18637	69.4232	4.50694e-05	0.000769335	4.34612	3.11388
Naa60	-0.467613	5.5926	14.45	0.00579588	0.0183505	2.23688	1.73635
Ttc1	-0.112294	5.87181	0.277748	0.613275	0.6938	0.212345	0.158766
Dynlt1	0.763533	6.30198	14.2732	0.00598478	0.0187893	2.22295	1.72609
Zbtb9	-0.148405	2.87739	0.630975	0.451188	0.54479	0.345642	0.263771
Brat1	-0.654491	4.2382	12.3307	0.0086806	0.024874	2.06145	1.60425
Rps18l1	0.368971	0.513461	0.495737	0.502467	0.592926	0.298893	0.226999
Morc2	-0.142259	6.09973	0.565061	0.474956	0.567652	0.323347	0.245918
Exoc3	0.149787	5.37937	1.31424	0.286584	0.378099	0.542749	0.422394
Helz2	0.643914	1.10976	2.13441	0.184268	0.265439	0.734551	0.576036
Rps6ka4	-0.153376	6.83087	1.60023	0.243434	0.3315	0.61362	0.479516
LOC680121	2.87068	3.6921	35.9454	0.000403838	0.00300091	3.39379	2.52275
Kifap3	-0.382883	5.41729	4.1858	0.0769943	0.133237	1.11354	0.875374
Rpl10a	1.33384	10.1686	31.5738	0.000608329	0.00394194	3.21586	2.40429
LOC690468	1.71954	2.52737	10.6343	0.0124232	0.0322636	1.90577	1.49129
Il10rb	0.820881	5.30044	35.7762	0.000409964	0.00303135	3.38725	2.51836
Ltbp3	-0.402483	6.68879	7.76129	0.0250365	0.0557436	1.60143	1.25381
Cdc25a	-0.120547	4.75314	0.800562	0.398491	0.49312	0.399582	0.307048
Vezt	0.427406	5.1161	12.8173	0.00788041	0.0230735	2.10345	1.63689
Ints1	-1.34716	5.68784	38.2992	0.000329498	0.00260395	3.48215	2.58437
Nipbl	-0.589935	6.15786	9.18498	0.0173959	0.0420776	1.75955	1.37595
Brd3	-0.257357	5.69414	2.95894	0.125872	0.196273	0.900072	0.707139
Nphp1	-0.446078	3.22532	6.06887	0.0407513	0.0811021	1.38986	1.09097
Bcs1l	0.147571	3.46038	0.461743	0.517053	0.605505	0.286465	0.217883
Uqcc1	0.0839798	4.88581	0.384485	0.553421	0.638736	0.256944	0.194679
Tsnax	0.333127	5.71642	0.683386	0.433714	0.52782	0.362797	0.277514
Prnp	-0.277571	8.14896	3.52269	0.0994812	0.162502	1.00226	0.789142
Asph	-0.0192464	5.7431	0.0115528	0.9172	0.938967	0.037536	0.0273497
Mrps7	0.291125	4.89049	1.38373	0.275143	0.365867	0.560442	0.436676
Ano5	-2.25117	-0.689296	19.6835	0.00249607	0.0100864	2.60274	1.99626
Kcnb1	-1.15095	2.58363	12.1869	0.00893678	0.0254229	2.04882	1.59478
Ninj1	1.31101	7.47396	23.0666	0.00157826	0.00738396	2.80182	2.13171
Prkab1	-0.167315	6.83782	1.52954	0.253187	0.342116	0.596559	0.465827
Rps6ka6	-2.59331	0.835257	58.4273	8.13205e-05	0.00110295	4.0898	2.95744
Ccdc106	0.544025	2.91723	5.66698	0.0462356	0.0893529	1.33502	1.04889
Rffl	-0.813264	3.69359	22.1317	0.00178157	0.00804838	2.7492	2.09429
Polk	1.02725	2.89651	27.2477	0.000958507	0.005337	3.0184	2.2727
Dvl1	0.392724	4.89014	6.04257	0.0410837	0.081587	1.38633	1.08838
LOC100362027	1.02361	9.01925	32.5206	0.000554533	0.00369761	3.25607	2.43208
Faah	-1.81966	0.0440225	8.59194	0.0201556	0.0471771	1.69561	1.32627
Mettl9	1.08609	7.3649	45.464	0.000188342	0.00185226	3.72505	2.7323
Cldn6	1.54345	-0.439463	8.79324	0.01916	0.0453084	1.7176	1.34382
Cdkn1a	-0.391524	7.97377	4.6399	0.0653059	0.116852	1.18505	0.932363
Rgs17	1.31213	3.36054	33.7388	0.000493861	0.00344675	3.3064	2.46259
Fam214a	0.873997	3.91883	32.5814	0.000551292	0.00368037	3.25862	2.43411
Tarbp1	-0.705205	3.2143	8.15429	0.0225585	0.0515299	1.64669	1.28794
Fbxo25	-0.0800078	4.06913	0.101632	0.7585	0.81762	0.120044	0.0874483
Arsk	-0.602468	2.47472	2.43966	0.159074	0.236504	0.798402	0.626162
Parp14	-1.56464	3.73198	15.9566	0.00445735	0.0152435	2.35092	1.81691
Odf2	0.0652994	6.49314	0.337608	0.578103	0.661029	0.237995	0.17978
Ifi27	0.5725	7.10655	4.81228	0.0614751	0.111298	1.2113	0.953513
Ahrr	0.486534	5.19082	9.21258	0.0172796	0.0418435	1.76247	1.37837
Ripor3	-0.503249	2.21447	5.2184	0.0535342	0.0999813	1.27137	1.00008
Drg2	0.379546	5.93	6.70805	0.0336352	0.0699117	1.47321	1.15545
Ube2t	-1.57723	3.5693	82.8356	2.43941e-05	0.000541031	4.61271	3.26678
Nars2	-0.20835	2.68964	1.22189	0.302893	0.395148	0.51871	0.40324
Adam33	-0.655463	4.2246	11.4417	0.010429	0.0284252	1.98176	1.5463
Tanc2	0.00458243	4.99401	0.000126094	0.991331	0.993576	0.00378132	0.00279887
Rfesd	-0.596131	4.22291	16.5126	0.00406383	0.0142988	2.39106	1.8447
Nudt18	0.734891	4.13027	13.1642	0.00736651	0.0219453	2.13274	1.65866
Anapc4	-0.22202	5.84683	1.22718	0.301921	0.394064	0.520106	0.404433
Cyp39a1	-1.28387	0.485374	13.2836	0.00719945	0.0215821	2.1427	1.66591
Cdk16	0.264273	7.83716	4.84441	0.0607935	0.110425	1.21614	0.956931
Heatr3	-0.0557648	4.54676	0.11539	0.743324	0.804898	0.128822	0.0942591
Mospd2	-0.847488	4.45972	16.9509	0.00378424	0.0135912	2.42202	1.86674
Slc9a9	-0.0564326	2.35801	0.0718012	0.795891	0.848131	0.0991466	0.0715369
Sipa1l2	-0.487137	5.57369	3.60955	0.0960847	0.158077	1.01735	0.80113
Prickle4	-0.0659186	2.17373	0.106432	0.753083	0.812733	0.123157	0.0900519
Nfkb2	1.08272	7.24524	57.4117	8.63024e-05	0.00114327	4.06398	2.94185
Thnsl1	0.302669	1.43505	0.857496	0.383024	0.477391	0.416774	0.321125
Cdadc1	0.16287	3.88954	0.374057	0.558723	0.643549	0.252804	0.191418
Bad	0.0588194	5.87071	0.0769073	0.788958	0.842396	0.102946	0.0744836
Vps35	0.161496	7.95574	1.16254	0.314107	0.407591	0.502922	0.389775
Klhl2	0.00622534	4.12789	0.000445934	0.983698	0.987832	0.00713806	0.00531696
Nat2	-0.460699	1.2901	3.41378	0.103967	0.168493	0.983106	0.773418
Mcee	0.473147	2.17218	2.77238	0.136628	0.209653	0.864461	0.678499
RT1-CE5	0.187917	5.50855	0.29148	0.604792	0.685382	0.218394	0.164068
Tpbg	-0.406309	5.91963	11.607	0.0100722	0.0277309	1.99688	1.55704
Tubgcp3	-0.894261	5.02123	10.8686	0.011798	0.0310242	1.92819	1.5083
Dnajc22	0.671681	3.8747	11.5601	0.010172	0.0279093	1.99259	1.55425
Ppp1r3a	-0.565195	-0.344279	2.00109	0.19699	0.280085	0.705556	0.552711
Dnajc18	0.752811	4.48881	25.9607	0.00110983	0.00587565	2.95474	2.23094
Tamm41	-0.348689	4.50641	3.48936	0.100827	0.164206	0.996425	0.784612
Slc11a2	-1.06079	5.66473	39.6687	0.00029414	0.00241393	3.53145	2.61728
Col27a1	-2.07113	3.84331	178.121	1.57313e-06	0.000154282	5.80324	3.81168
Edem1	0.924446	7.09989	32.1245	0.000576277	0.00379754	3.23937	2.4205
Zfp706	0.22811	4.64425	2.60314	0.147473	0.222832	0.831287	0.652022
Cnpy2	0.700113	6.5134	20.8139	0.00212813	0.00907759	2.672	2.04203
Utp14a	0.378208	5.42037	4.06876	0.0804407	0.137884	1.09452	0.860488
Hspa4l	1.44084	4.38874	48.1313	0.000155949	0.0016389	3.80702	2.78545
Parp3	0.880019	6.35589	27.4667	0.000935422	0.0052361	3.02899	2.28099
Phrf1	0.46497	6.85133	15.2238	0.00505293	0.0166753	2.29646	1.77793
Prkar1a	-0.0271449	7.53662	0.0428869	0.841402	0.882464	0.0749965	0.054303
Dusp8	-0.0502607	5.7213	0.0563709	0.818628	0.865721	0.0869135	0.0626219
Apoo	0.534254	3.23212	6.16285	0.039591	0.0792976	1.4024	1.10074
Alkbh4	0.620974	2.73522	8.18676	0.0223681	0.0511937	1.65037	1.29078
Trim32	0.149717	4.77651	1.01136	0.345648	0.439798	0.461367	0.356747
Slc2a1	2.72362	6.27623	55.9229	9.43261e-05	0.00121586	4.02537	2.91512
Ccdc117	1.95129	4.48787	184.654	1.37945e-06	0.000144672	5.86029	3.83962
LOC120098765	-3.95219	3.33696	7.24096	0.0288798	0.062157	1.53941	1.20651
Coq4	0.792698	2.78987	15.7896	0.00458489	0.0155415	2.33867	1.80851
Otud4	-0.525519	4.39291	2.38622	0.163132	0.241275	0.787461	0.617487
Crtc3	0.313437	4.73319	3.30571	0.108684	0.174388	0.963834	0.758483
Trappc3	0.403337	5.3615	3.89736	0.0858602	0.145071	1.06621	0.838419
Slamf7	1.19823	3.74173	37.2184	0.00036127	0.00276371	3.44217	2.55851
LOC100911413	-7.83103	0.0448822	32.5213	0.00162148	0.00751238	2.79009	2.12422
Sh3pxd2a	-0.467049	7.15033	4.69877	0.0639637	0.11495	1.19407	0.939491
Fam241a	-0.0542311	3.59863	0.129375	0.728911	0.793741	0.137325	0.100321
Ddx20	-0.339149	4.70992	5.50195	0.0487622	0.093043	1.31192	1.03132
LOC120096294	-0.861613	3.02036	4.37187	0.0719004	0.126548	1.14327	0.897743
Foxm1	-2.01101	5.4635	227.192	6.45587e-07	0.000108836	6.19005	3.96323
Ddr2	0.549995	7.20565	2.85417	0.131768	0.203423	0.880191	0.6916
Rrbp1	1.05215	8.64843	50.4796	0.000133064	0.00149236	3.87594	2.82613
LOC102553760	-0.279907	1.36785	1.41492	0.270223	0.360569	0.568278	0.443012
Tbc1d2b	-2.25078	5.90248	234.604	5.73718e-07	0.000108836	6.2413	3.96323
Hspb6	-0.667909	6.53309	5.99848	0.0416489	0.0823672	1.3804	1.08425
Snip1	1.11672	5.11205	70.3346	4.30853e-05	0.000759331	4.36567	3.11957
Zfp964	0.218998	0.70322	0.48878	0.505389	0.595551	0.296374	0.225081
Znrd1as1	-0.405704	-0.159021	1.19052	0.308744	0.401479	0.510401	0.396337
Mybphl	-2.05791	0.561863	31.7046	0.000600517	0.0038992	3.22147	2.40902
Fermt3	2.70093	0.702921	49.2528	0.000144446	0.00156481	3.84029	2.80554
Ndufb5	0.276919	6.1501	1.84815	0.213122	0.298475	0.671373	0.525092
Pcm1	-0.632348	5.40277	11.0183	0.0114195	0.0303226	1.94235	1.51823
Mrpl23	0.501558	5.64484	3.1449	0.116241	0.184531	0.93464	0.733931
Pigx	-0.0928406	5.45331	0.276421	0.61411	0.694426	0.211754	0.158374
Slc4a3	-1.09408	4.11996	42.846	0.00022887	0.0020781	3.64041	2.68233
Armc2	-0.762209	-0.482683	3.72103	0.0919445	0.152547	1.03647	0.816596
Txnl1	0.569131	7.0949	14.7889	0.00545457	0.0176011	2.26324	1.75446
Rnf215	0.158075	3.94715	0.992316	0.34996	0.444385	0.455982	0.35224
Fdx1	0.327983	3.71806	3.26793	0.1104	0.17669	0.957031	0.752787
Hsd17b7	-0.740712	3.90452	5.38877	0.0505983	0.0956796	1.29586	1.01918
Atg101	1.09215	6.16726	28.1619	0.000866634	0.00496186	3.06216	2.30436
Magi3	-0.750182	3.79022	5.04542	0.0567441	0.104635	1.24608	0.980323
Slc16a7	-0.252436	4.34641	0.605775	0.460025	0.55328	0.337219	0.257055
Dsp	-1.77065	0.696128	33.3334	0.000513074	0.00352138	3.28982	2.45329
Notch3	-0.585488	2.77665	6.59464	0.0347741	0.071862	1.45874	1.1435
Rangap1	-0.946362	7.0468	64.2814	5.87188e-05	0.000913581	4.23122	3.03925
Vdac1	0.756819	7.42593	40.7203	0.000270197	0.00230284	3.56832	2.63774
Tnfaip1	-0.298615	6.75337	6.4313	0.0365028	0.0745847	1.43767	1.12735
Atp6v0d1	0.827388	8.77159	25.5988	0.00115774	0.00604362	2.93639	2.2187
Ubap2l	-0.4877	7.9538	14.8337	0.00541133	0.0174993	2.2667	1.75698
Sgf29	-0.0949767	4.98179	0.0953638	0.765796	0.823479	0.115887	0.0843476
Lrsam1	-0.171056	4.38894	0.745587	0.414406	0.509078	0.382574	0.293216
Zar1l	4.44089	-0.402232	35.652	0.000414536	0.00306137	3.38244	2.51408
Ltbp2	-0.908297	7.37507	4.17587	0.0772792	0.133634	1.11194	0.874084
Lexm	2.56987	2.78629	145.987	3.2398e-06	0.000199548	5.48948	3.69995
Grin2d	0.379531	3.5566	6.35872	0.0373064	0.0757408	1.42822	1.12067
Arid2	-0.766859	4.9431	10.1314	0.0139142	0.0352552	1.85654	1.45278
Bphl	-0.732597	1.20563	2.10832	0.186668	0.268249	0.728931	0.571462
Ctps2	-0.510702	5.6868	15.5476	0.004778	0.0160036	2.32075	1.79578
Jagn1	0.438911	5.58787	3.54134	0.0987387	0.161602	1.00551	0.791554
Sh3bp5l	0.444443	5.75439	4.73848	0.0630785	0.113676	1.20012	0.944333
Fmnl3	-1.39734	5.93724	62.3743	6.50915e-05	0.00097344	4.18648	3.01169
Phf8	-0.144114	4.01074	0.520781	0.492201	0.583206	0.307857	0.234178
Kiz	0.657943	2.99884	9.42421	0.0164197	0.0402542	1.78463	1.39519
LOC100912483	1.37713	0.687921	16.4113	0.00413217	0.0144685	2.38382	1.83958
Uba2	-0.459358	7.09814	6.71002	0.0336158	0.0699052	1.47346	1.15549
Spopl	-0.102607	4.2816	0.362893	0.564514	0.648983	0.248325	0.187766
Tusc1	-0.380102	2.80488	1.81977	0.216314	0.302203	0.664914	0.519701
RGD1304587	-0.0143715	1.35865	0.00266777	0.960145	0.970623	0.0176634	0.0129493
Lrig1	-1.61094	5.80384	83.8902	2.33373e-05	0.00052951	4.63195	3.27613
Bfar	0.335626	4.11648	2.63689	0.145221	0.220124	0.837972	0.657332
Mrfap1	-0.0653537	7.9892	0.105479	0.754147	0.813735	0.122544	0.0895169
Zdhhc1	0.106145	3.54327	0.240462	0.637773	0.715563	0.195334	0.145352
Vamp7	-0.118624	5.49699	0.470983	0.51301	0.602011	0.289874	0.220396
Tmem19	0.208965	3.77912	1.86183	0.211606	0.296839	0.674472	0.527479
Gripap1	0.394975	5.38897	10.5732	0.0125932	0.0325917	1.89987	1.48689
Tecr	-0.134437	8.21178	0.659874	0.441408	0.535253	0.35516	0.271441
Gsta2	2.52949	0.497595	38.6702	0.000319412	0.00255197	3.49565	2.59312
Aggf1	-0.584762	4.82261	10.1617	0.0138182	0.0350782	1.85955	1.45496
Rho	3.97727	-0.764021	38.7928	0.000316163	0.00253886	3.50009	2.59536
Lysmd2	-0.907883	1.92538	1.72021	0.228059	0.31471	0.641953	0.502089
Bdkrb2	-0.226999	0.794829	0.0860413	0.777154	0.832695	0.109493	0.079514
Gpt	0.872591	1.27657	7.4077	0.0275708	0.0599643	1.55955	1.22211
Cpne3	-0.876139	4.83059	15.3484	0.00494482	0.0164081	2.30585	1.78494
Gstm5	-0.094073	5.44709	0.215563	0.655505	0.73096	0.183424	0.136106
Zcchc24	-1.52909	5.91379	125.606	5.57009e-06	0.000257759	5.25414	3.58879
Steap1	-0.722596	4.93893	31.2169	0.000630314	0.0040384	3.20044	2.39379
Rab1b	-0.606343	7.52739	14.3573	0.00589399	0.0185721	2.22959	1.73114
Tent2	-0.000826816	5.01256	1.75305e-05	0.996768	0.997686	0.0014061	0.00100611
Prr5l	-0.604091	1.72454	6.8703	0.0320876	0.0673959	1.49366	1.17137
Ttll3	1.49476	2.69737	43.7966	0.000212985	0.0019867	3.67165	2.70187
Hspa8	1.53764	12.2705	101.966	1.1727e-05	0.000381036	4.93081	3.41903
Ddx31	0.325734	4.09958	4.66137	0.0648121	0.116178	1.18834	0.934877
Cnbd2	0.560291	1.06835	4.22409	0.0759086	0.131874	1.11971	0.87984
RGD1561277	0.34086	2.38301	1.66452	0.23502	0.322343	0.628896	0.491682
Tbc1d10a	0.784181	5.02993	21.6407	0.0019017	0.00841921	2.72086	2.07473
Fcgbp	0.481806	0.555697	1.23213	0.301019	0.393101	0.521407	0.405496
Scaf1	0.205163	7.47198	1.7587	0.223415	0.309841	0.650887	0.508861
LOC100359922	0.711756	4.99273	7.13644	0.0297411	0.0635963	1.52664	1.19657
Tbce	1.05973	5.13383	60.4665	7.23673e-05	0.001036	4.14046	2.98464
Rsl1	-0.763742	2.50173	8.37226	0.0213185	0.0492813	1.67124	1.30732
Osgin1	2.10946	5.3505	105.499	1.03904e-05	0.00035689	4.98337	3.44747
Catsperd	2.06131	2.49822	55.2856	9.80479e-05	0.00124107	4.00856	2.9062
Cwc27	0.519739	4.33083	6.9144	0.0316828	0.0667686	1.49918	1.17543
RGD1563668	-1.34789	2.71784	16.0694	0.00437376	0.0150406	2.35915	1.82274
Mycbp	-1.00866	4.20937	35.9101	0.000405106	0.00300846	3.39243	2.52166
Plpp3	-3.08069	1.99202	100.327	1.24212e-05	0.000387521	4.90584	3.4117
Dbn1	0.120505	8.20454	0.600036	0.462079	0.555136	0.335284	0.255601
LOC103693496	-1.53855	1.71723	12.5837	0.00825227	0.0238872	2.08343	1.62183
Csnk1g2	-0.0235286	7.68207	0.023569	0.882001	0.912629	0.0545307	0.0397059
Nif3l1	0.11136	3.25755	0.202846	0.665056	0.73944	0.177141	0.131097
Commd5	-0.312007	3.68322	1.57734	0.246533	0.334573	0.608124	0.475509
Dtl	-2.17885	5.0529	99.0363	1.30043e-05	0.0003964	4.88591	3.40187
Nsun3	-1.61285	2.55357	54.2462	0.000104526	0.00129401	3.98077	2.88806
B4galt6	-0.626231	3.59312	16.1134	0.00434167	0.0149636	2.36234	1.82497
Tab2	-0.53441	6.66919	3.77222	0.0901215	0.150358	1.04517	0.822874
Gbe1	1.8748	5.18976	38.6269	0.000320569	0.00255706	3.49408	2.59226
Nudt19	0.319141	4.39182	2.39804	0.162222	0.240168	0.789889	0.619485
Usp6nl	-0.620185	4.14965	5.87063	0.0433453	0.0849628	1.36306	1.07077
Pex1	-0.79952	3.94614	32.674	0.000546392	0.003667	3.2625	2.43569
Duoxa1	0.415452	4.50744	3.40094	0.104513	0.169263	0.98083	0.771437
Zfp609	0.0730804	5.27713	0.0486069	0.831337	0.874671	0.080223	0.0581551
Vapb	0.573203	6.23136	19.4223	0.00259233	0.0103339	2.58631	1.98574
Rbm24	-1.25539	0.94409	15.0639	0.00519607	0.0170057	2.28433	1.76941
Dbr1	-0.0961604	4.74153	0.529827	0.488587	0.579985	0.311058	0.236583
Dgke	-0.438792	3.48743	3.38789	0.105072	0.169962	0.978512	0.769649
Arf1	0.317234	8.82759	5.90302	0.0429073	0.0842742	1.36747	1.07431
Unc5cl	-1.19328	0.275956	9.08492	0.0178261	0.0429184	1.74894	1.36736
Smim13	0.212218	4.14818	1.5756	0.24677	0.334846	0.607708	0.475155
Akap13	-0.566618	4.85361	4.32134	0.0732392	0.128489	1.13526	0.891135
Ugt1a8	-0.333354	-0.323198	0.368151	0.561771	0.646282	0.250441	0.189578
Mycbp2	-0.659604	5.40017	9.91166	0.0146371	0.0366818	1.83455	1.43555
Nit1	-0.865053	6.58165	9.592	0.0157764	0.0390133	1.80199	1.40879
LOC288913	0.1895	5.58057	0.879465	0.37731	0.471647	0.423302	0.326383
Ahsa2	1.89054	5.07298	119.262	6.70776e-06	0.000281232	5.17342	3.55094
Tpd52l2	0.0514122	5.57692	0.0802922	0.784499	0.838853	0.105408	0.0763142
Optn	0.560468	6.15955	6.99874	0.0309267	0.0655535	1.50967	1.1834
Spred1	0.0165835	4.27937	0.0115958	0.917046	0.938956	0.0376087	0.0273547
Myorg	-0.0886334	2.67399	0.0757262	0.790539	0.843858	0.102077	0.0737306
Ct55	0.177431	0.694129	0.0549082	0.820948	0.8671	0.0856845	0.0619307
P4ha3	0.168531	6.95507	2.24419	0.174622	0.254401	0.757902	0.594481
Fez2	-0.44582	7.63532	5.31643	0.0518189	0.0974633	1.28551	1.01116
Etaa1l1	-1.12604	3.59874	25.3549	0.00119153	0.00615544	2.9239	2.21074
Rnmt	0.223363	5.02708	1.0458	0.338054	0.432114	0.471014	0.364402
Htra2	-0.256584	6.74429	2.39535	0.162429	0.240384	0.789337	0.619094
Hemk1	0.179447	2.44318	0.530227	0.488428	0.579912	0.311199	0.236638
Acss2	-0.716328	4.11224	7.76111	0.0250377	0.0557436	1.60141	1.25381
Fmo4	-0.638496	0.354223	3.16937	0.115047	0.182976	0.939123	0.737605
Arih2	0.658398	5.85578	27.8667	0.00089503	0.00508524	3.04816	2.29369
Myo1e	-0.134362	6.4277	0.496479	0.502157	0.592619	0.299161	0.227224
Col2a1	-0.0178803	1.16462	0.000411084	0.984348	0.988401	0.00685125	0.00506665
Fan1	-1.3442	1.76626	22.1554	0.00177603	0.00802943	2.75055	2.09532
LOC120102977	1.04124	3.44401	1.82193	0.216069	0.301988	0.665408	0.520011
Apbb2	-1.19952	5.82451	48.566	0.000151357	0.00161048	3.82	2.79305
Gpatch2l	0.544443	3.77496	11.8012	0.00967262	0.0269162	2.01446	1.56999
Rfc2	-1.06729	4.9386	37.4194	0.000355078	0.0027363	3.44968	2.56284
Dpysl3	-0.997372	8.01619	13.4789	0.00693651	0.0209775	2.15886	1.67825
Sec11a	0.567529	5.74235	12.588	0.00824524	0.0238784	2.0838	1.62199
Jph2	0.171982	7.43432	1.46708	0.262272	0.351925	0.581248	0.45355
LOC691658	0.0279475	3.81242	0.0265941	0.874728	0.907539	0.0581268	0.0421346
LOC108352082	-0.791329	-0.522211	3.66968	0.0938219	0.155188	1.0277	0.809142
Chtopl1	0.637085	3.93979	12.8067	0.00789687	0.0231059	2.10254	1.63628
Gtf3c4	-0.242694	4.53601	1.41536	0.270155	0.36052	0.568387	0.44307
Vgll4	0.233639	6.95005	2.70232	0.140983	0.214764	0.850832	0.668038
Yme1l1	-0.016698	6.36442	0.0173022	0.89878	0.925103	0.0463468	0.03381
Pi4ka	-0.495559	5.29598	7.57983	0.0262981	0.0578597	1.58008	1.23762
Shb	-0.382619	5.61068	3.46074	0.102001	0.165805	0.991397	0.780401
Senp6	0.0617109	6.07011	0.159956	0.700248	0.770385	0.154748	0.113292
Tert	2.20878	0.803139	43.0259	0.000225751	0.00207022	3.64637	2.68398
Calcoco1	-0.089564	5.98414	0.468565	0.514062	0.6028	0.288984	0.219827
Cep68	-0.88447	5.47738	47.5446	0.000162428	0.00167736	3.78934	2.77537
Nelfcd	-1.02905	3.82039	17.5862	0.00342088	0.0126167	2.46586	1.89905
Ubl4a	0.469294	5.66293	3.2161	0.112813	0.179949	0.947642	0.744851
Kdm5b	0.364375	5.61606	3.48881	0.100849	0.16422	0.996329	0.784575
Polr2c	0.484309	6.02404	4.61022	0.0659964	0.117841	1.18048	0.928704
Haus5	-1.32905	4.58862	44.5942	0.000200717	0.00191877	3.69742	2.71698
Tfap4	0.776826	2.42023	9.2121	0.0172816	0.0418435	1.76242	1.37837
Lman1	0.270432	7.03193	5.29386	0.0522076	0.0980092	1.28227	1.00873
Zfpl1	1.13845	6.25451	45.6715	0.000185533	0.00183369	3.73158	2.73667
Rpn1	0.995967	9.46877	39.0672	0.000309047	0.00249345	3.50998	2.6032
Dync1li2	0.546218	7.05669	12.8064	0.00789726	0.0231059	2.10252	1.63628
Prr3	0.444699	4.56824	5.86646	0.0434021	0.0850045	1.36249	1.07056
Tomm40	-0.0154973	6.39013	0.00394715	0.951532	0.964283	0.0215764	0.0157955
Llgl1	-0.662696	6.14659	19.9605	0.0023989	0.00983249	2.61999	2.00734
Dennd2c	0.458016	1.83875	3.25208	0.111131	0.177693	0.954167	0.75033
Msh3	-0.566018	3.05093	7.90311	0.0241039	0.0541683	1.61791	1.26625
Atp2a3	1.70963	5.12692	105.06	1.05459e-05	0.000360036	4.97692	3.44365
Entpd4	-0.239841	4.67282	3.15648	0.115674	0.183729	0.936763	0.735823
Gart	-0.789229	6.06193	14.3897	0.00585944	0.0185028	2.23214	1.73276
Piga	1.61882	2.92982	30.8415	0.000654533	0.00412719	3.18407	2.38435
Hoxc8	-0.296037	0.692577	0.411545	0.540126	0.626477	0.267505	0.203095
Mosmo	-0.574247	3.85629	17.9135	0.00325087	0.0121846	2.488	1.91419
Eri3	0.855519	6.25355	23.666	0.00146322	0.00697907	2.83469	2.1562
Spatc1l	2.6613	-0.0770623	36.6666	0.000378989	0.00285892	3.42137	2.5438
Junb	0.52292	9.05304	1.18605	0.309591	0.402317	0.509212	0.395432
Slc18b1	-0.800482	2.16706	14.0657	0.0062166	0.0193443	2.20645	1.71345
Lin37	2.1876	5.24427	82.1797	2.50821e-05	0.00054992	4.60064	3.2597
Grk4	-0.169384	1.67369	0.39379	0.548777	0.634847	0.260604	0.197331
Slc5a11	4.73239	1.07421	106.541	1.00335e-05	0.000351499	4.99855	3.45408
Cpne2	0.417142	5.76742	11.8443	0.00958651	0.0267638	2.01834	1.57245
Hyi	1.40604	2.30946	14.7094	0.00553227	0.017775	2.2571	1.75019
Leng9	-0.0423153	3.72283	0.0518174	0.82596	0.870524	0.083041	0.060219
Pogk	-0.902566	3.92026	2.69271	0.141595	0.215504	0.848951	0.666544
Cox4i1	1.05837	8.97518	19.2312	0.00266575	0.0105369	2.57418	1.97729
Il1rl1	-3.55888	2.83023	134.457	4.36008e-06	0.000225535	5.36051	3.64679
Rnf111	-0.23814	4.96881	1.03707	0.339955	0.433848	0.468579	0.362662
Mms19	-0.314827	6.04776	6.34406	0.0374714	0.0760179	1.4263	1.11908
Tmem120b	-0.0406675	2.59999	0.0503505	0.828394	0.872113	0.081763	0.0594273
Ager	0.87993	2.33338	12.0172	0.00925132	0.026084	2.0338	1.58363
Miip	1.26966	5.33913	34.2405	0.000471325	0.00333591	3.32668	2.47679
Tipin	-0.336144	5.45919	3.91715	0.0852107	0.144239	1.06951	0.840917
Rbm7	0.226585	4.74851	1.95532	0.201635	0.285568	0.695434	0.54429
Slc38a4	-0.661277	5.03473	3.3446	0.106955	0.172354	0.9708	0.76358
Pcdhb17	-1.44313	2.46277	12.5765	0.00826411	0.0239099	2.0828	1.62142
Mutyh	-0.455217	2.79778	1.84267	0.213733	0.299296	0.670129	0.523899
Prc1	-1.45791	6.93306	59.69	7.5622e-05	0.00105809	4.12135	2.97548
Spata20	0.0482635	0.706158	0.02032	0.890369	0.918564	0.05043	0.0368904
Shc4	1.1217	2.91371	4.51314	0.0683223	0.121305	1.16544	0.916121
Ninl	0.777492	4.48373	29.6595	0.000738906	0.00447048	3.13141	2.34965
Zyg11b	-0.114592	4.79943	0.412539	0.53965	0.626111	0.267888	0.203349
Rnf114	0.403224	5.86484	8.55348	0.0203532	0.0475094	1.69137	1.32322
LOC361985	1.54202	6.13749	99.9827	1.25733e-05	0.000388978	4.90055	3.41008
Pacsin2	0.440516	6.96818	13.1773	0.00734787	0.0218952	2.13384	1.65965
Grik5	-0.470865	6.03136	6.03994	0.0411171	0.0816399	1.38598	1.0881
Ndufb11	0.664277	6.35182	8.10039	0.0228792	0.051994	1.64056	1.28405
Clip3	0.00796896	6.20805	0.00388479	0.951916	0.964508	0.0214013	0.015694
Tmem199	0.986071	5.64319	40.1728	0.000282342	0.00236925	3.54922	2.62539
Aptx	0.387107	3.89523	7.21044	0.029128	0.062509	1.53569	1.20406
Slc16a9	-1.97561	0.312547	13.9087	0.00639946	0.0197487	2.19386	1.70446
Ndufa13	0.482003	6.03331	4.66755	0.064671	0.115977	1.18929	0.935628
Tmco1	0.0846835	5.80712	0.255983	0.627299	0.706332	0.202525	0.150991
Slain2	0.154448	6.24836	0.617236	0.455969	0.549453	0.341065	0.26007
Rras2	0.306987	7.41061	5.90392	0.0428951	0.0842738	1.36759	1.07431
Ms4a6c	-1.00849	2.42135	2.11932	0.18565	0.267073	0.731305	0.57337
Strip1	-0.438047	5.52045	14.4857	0.00575867	0.0182618	2.23968	1.73846
LOC108348302	-0.945254	2.05061	18.1303	0.00314413	0.011889	2.5025	1.92485
Ube2j1	1.08638	6.75495	91.6819	1.70809e-05	0.000445288	4.76749	3.35136
LOC362863	0.595326	-0.519971	1.71298	0.228946	0.315715	0.640267	0.500704
Ndc80	-1.77716	5.32456	67.7258	4.90826e-05	0.000821517	4.30907	3.08538
Fat1	-1.06195	8.34689	12.1035	0.00908953	0.0257494	2.04146	1.58923
Limd2	-1.26696	4.52867	29.6291	0.000741249	0.00447403	3.13004	2.3493
Faxdc2	-1.53591	1.53877	9.62355	0.015659	0.0387631	1.80524	1.41158
Hdhd2	0.663563	3.64397	12.7406	0.00800015	0.0233099	2.0969	1.63246
Usp48	-0.509444	5.15446	11.8222	0.00963053	0.0268487	2.01635	1.57108
Uqcrh	0.267398	5.72712	0.903202	0.371286	0.465383	0.430292	0.33219
Fzd5	-0.374025	1.35855	0.703468	0.427319	0.521841	0.369248	0.282462
Nutf2	-0.067037	7.3682	0.166498	0.694543	0.765387	0.158301	0.116119
Marchf8	0.177913	5.55879	0.897715	0.372665	0.466964	0.428682	0.330716
Spata2	0.167008	4.08083	0.552029	0.479917	0.572358	0.318834	0.242333
Ift80	-1.22153	3.61487	69.7522	4.43401e-05	0.000766338	4.3532	3.11558
Ndufa5	0.586889	5.79961	5.64352	0.0465843	0.0899105	1.33176	1.04619
Abcb10	-0.77026	3.86229	10.6403	0.0124067	0.0322349	1.90634	1.49167
Eif3d	0.754693	8.62062	19.602	0.00252562	0.0101646	2.59763	1.99291
Sema6b	-1.44689	-0.185882	8.10167	0.0228715	0.051994	1.6407	1.28405
Nsmce3	0.405368	5.04746	5.59731	0.0472812	0.0908886	1.32531	1.04149
LOC100909682	0.294003	-0.293695	0.676501	0.435944	0.529648	0.36057	0.276013
Col18a1	-1.19958	2.19118	29.8025	0.000727996	0.00442238	3.13787	2.35434
Srsf2	-0.397629	8.11906	7.52975	0.0266605	0.0584601	1.57413	1.23314
E2f5	-0.364116	3.85564	2.42246	0.160365	0.238067	0.79489	0.623301
Derl1	1.22879	7.34676	70.5924	4.25441e-05	0.000752011	4.37116	3.12378
Sptbn4	-0.845941	2.07232	3.77387	0.0900636	0.150282	1.04545	0.823093
Sbf2	0.135048	6.02553	0.384685	0.553321	0.638682	0.257023	0.194716
Rpl7l1	0.295853	7.46176	1.2021	0.306566	0.399297	0.513476	0.398704
Pola1	-1.77331	4.75149	96.7961	1.41015e-05	0.000412987	4.85074	3.38406
Nudt4	-0.604238	6.9437	29.2315	0.000772822	0.00460011	3.11192	2.33723
Tmem38b	-0.148372	4.10985	1.14488	0.317562	0.410976	0.498172	0.386183
Cd209	-0.458163	0.705765	2.56438	0.150118	0.226142	0.823567	0.645618
Tbc1d8	-1.16635	2.11796	22.4215	0.00171517	0.00783433	2.76569	2.106
Shcbp1	-2.11877	4.62033	28.8875	0.000801526	0.00471143	3.09608	2.32685
Tbx18	-0.373054	5.00662	6.31251	0.0378298	0.07655	1.42217	1.11605
Zhx2	-0.697952	2.26691	5.57502	0.0476221	0.0914512	1.32219	1.03881
Pdk2	-1.40182	4.41905	69.5679	4.47467e-05	0.00076738	4.34924	3.11499
Myof	-1.12651	9.27576	31.71	0.000600195	0.0038992	3.22171	2.40902
Aldoa	2.24103	12.8268	211.983	8.32535e-07	0.000123527	6.0796	3.90824
Klf13	-0.634494	1.21549	1.8206	0.21622	0.302142	0.665104	0.519789
Phf6	-1.18786	4.30595	53.596	0.000108855	0.00131785	3.96315	2.88014
Cacnb2	0.602363	4.50324	8.9971	0.0182149	0.04353	1.73957	1.36121
Dcaf6	-0.138199	5.24183	1.25684	0.296564	0.388643	0.527881	0.410449
Ttll1	-0.0652868	2.99519	0.107248	0.752175	0.812047	0.123681	0.0904187
Tedc1	-1.16652	3.83835	47.9127	0.000158324	0.0016508	3.80045	2.78231
Glmn	0.182343	4.04601	0.397977	0.546712	0.632765	0.262241	0.198758
Kat5	0.480837	6.46366	6.59799	0.0347397	0.071805	1.45917	1.14385
Klhl13	-0.427314	6.29395	6.91729	0.0316565	0.0667368	1.49954	1.17563
Maml2	-0.895379	4.45553	5.9391	0.0424259	0.0835858	1.37237	1.07787
Rhot1	-0.165415	5.02188	1.3506	0.280514	0.371809	0.552046	0.42968
Sirt3	0.696984	3.6562	20.1073	0.00234934	0.00966012	2.62905	2.01502
Mme	-0.138026	7.48056	0.87656	0.378058	0.4723	0.422442	0.325782
Nbea	-1.21512	4.46534	19.688	0.00249446	0.0100833	2.60302	1.9964
Zfp445	-0.521643	4.3333	7.28856	0.0284982	0.0615121	1.54518	1.21104
Tmem129	-0.34195	4.81522	4.42486	0.0705304	0.124486	1.15162	0.904881
Tsr2	0.0485371	5.69607	0.0534585	0.823279	0.868642	0.0844527	0.0611594
Cspg4b	-0.760506	2.69308	8.89238	0.0186928	0.0444056	1.72833	1.35256
Skp2	-0.907709	3.35172	24.6812	0.00129153	0.00642487	2.88889	2.19214
Ovol3	0.461974	0.253431	1.20399	0.306212	0.398923	0.513978	0.399111
Pkmyt1	0.811344	6.02264	52.3359	0.000117912	0.00139085	3.92844	2.85672
Tyw5	0.217749	3.07148	1.28647	0.29135	0.383155	0.535584	0.416626
Epb41	0.540761	6.48753	11.9241	0.00943002	0.0264134	2.02549	1.57818
RGD1566386	0.247455	0.834212	0.522257	0.491608	0.582604	0.308381	0.234627
Kif20b	-2.17181	5.29804	147.808	3.0977e-06	0.000198156	5.50896	3.70299
Iffo1	-0.862797	5.37014	14.73	0.00551203	0.0177195	2.25869	1.75155
Tbc1d23	0.162576	5.14887	0.613869	0.457154	0.550658	0.339938	0.259118
LOC691113	-0.232315	4.17091	2.585	0.148703	0.224293	0.82768	0.649183
Cpsf1	-0.588643	6.19652	26.3669	0.001059	0.00569523	2.97511	2.24449
Tubgcp5	-0.262583	3.4542	1.67728	0.233399	0.320638	0.631901	0.493986
Zkscan8	-1.09272	1.64408	12.2921	0.00874846	0.0250204	2.05807	1.60171
Ranbp6	-0.662963	4.57263	15.1803	0.00509141	0.0167642	2.29316	1.77562
Coa7	-0.493506	3.46194	4.18842	0.0769192	0.133127	1.11397	0.875734
Nacc1	-0.385155	7.63811	7.90814	0.0240717	0.0541069	1.61849	1.26675
[truncated: 9,951 more rows]
